# Supplementary material for: (Acetyl­acetonato-κ2 O,O′)(phthalo­cyaninato-κ4 N)(phen­an­throline-κ2 N,N′)erbium(III)
Source: Acta Crystallogr Sect E Struct Rep Online. 2012 Feb 4;68(Pt 3):m251. doi: 10.1107/S1600536812003972 (PMC3297219; doi:10.1107/S1600536812003972)
Supplement: Supplementary file 1 [file e-68-0m251-sup1.cif]

##############################################################################
#                                                                            #
# This CIF contains the data in a paper accepted for publication in          #
# Acta Crystallographica Section E. It conforms to the requirements of       #
# Notes for Authors for Acta Crystallographica Section E, and has been       #
# peer reviewed under the auspices of the IUCr Commission on Journals.       #
#                                                                            #
# Full details of the Crystallographic Information File format               #
# are given in the paper "The Crystallographic Information File (CIF):       #
# a New Standard Archive File for Crystallography" by S. R. Hall, F. H.      #
# Allen and I. D. Brown [Acta Cryst. (1991), A47, 655-685].                  #
#                                                                            #
# The current version of the core CIF dictionary is obtainable from          #
# ftp://ftp.iucr.org/pub/cif_core.dic.                                       #
#                                                                            #
# Software is freely available for graphical display of the structure(s)     #
# in this CIF. For information consult the CIF software page                 #
# http://www.iucr.org/resources/cif/software.                                #
#                                                                            #
# This file may be used for bona fide research purposes within the           #
# scientific community so long as proper attribution is given to the journal # 
# article from which it was obtained.                                        #
#                                                                            #
##############################################################################
data_global
_journal_date_recd_electronic     2011-12-26
_journal_date_accepted     2012-01-30
_journal_name_full     'Acta Crystallographica, Section E'
_journal_year     2012
_journal_volume     68
_journal_issue      3
_journal_page_first     m251
_journal_page_last     m251
_journal_paper_category     QM
_journal_paper_doi     10.1107/S1600536812003972
_journal_coeditor_code     VM2147
_publ_contact_author_name     'Peng-Fei Yan'
_publ_contact_author_address
;
School of Chemistry and Materials Science
Heilongjiang University
Harbin 150080
People's Republic of China
;
_publ_contact_author_email     lhf4612@163.com
_publ_contact_author_fax     '(86)451 8660 8042'
_publ_contact_author_phone     '(86)451 8660 8042'
_publ_section_title
;\
(Acetylacetonato-\k^2^<i>O</i>,<i>O</i>')(phthalocyaninato-\
\k^4^<i>N</i>)(phenanthroline-\k^2^<i>N</i>,<i>N</i>')erbium(III)
;
loop_
    _publ_author_name
    _publ_author_address
    'Hong-Feng Li'
;
School of Chemistry and Materials Science
Heilongjiang University
Harbin 150080
People's Republic of China
;
    'Peng-Fei Yan'
;
School of Chemistry and Materials Science
Heilongjiang University
Harbin 150080
People's Republic of China
;
data_I
_chemical_name_systematic
;
(Acetylacetonato-\k^2^<i>O</i>,<i>O</i>')(phthalocyaninato-
\k^4^<i>N</i>)(phenanthroline-\k^2^<i>N</i>,<i>N</i>')erbium(III)
;
_chemical_name_common     ?
_chemical_formula_moiety     'C49 H31 Er N10 O2'
_chemical_formula_sum     'C49 H31 Er N10 O2'
_chemical_formula_iupac     '[Er (C32 H16 N8) (C5 H7 O2) (C12 H8 N2)]'
_chemical_formula_weight     959.10
_chemical_melting_point     ?
_symmetry_cell_setting     monoclinic
_symmetry_space_group_name_H-M     'P 21/m'
_symmetry_space_group_name_Hall     '-P 2yb'
loop_
    _symmetry_equiv_pos_as_xyz
    'x, y, z'
    '-x, y+1/2, -z'
    '-x, -y, -z'
    'x, -y-1/2, z'
_cell_length_a     9.913(2)
_cell_length_b     16.887(3)
_cell_length_c     12.622(3)
_cell_angle_alpha     90.00
_cell_angle_beta     106.72(3)
_cell_angle_gamma     90.00
_cell_volume     2023.7(7)
_cell_formula_units_Z     2
_cell_measurement_reflns_used     15893
_cell_measurement_theta_min     6.17
_cell_measurement_theta_max     54.88
_cell_measurement_temperature     293(2)
_exptl_crystal_description     block
_exptl_crystal_colour     purple
_exptl_crystal_size_max     0.28
_exptl_crystal_size_mid     0.22
_exptl_crystal_size_min     0.17
_exptl_crystal_density_diffrn     1.574
_exptl_crystal_density_meas     ?
_exptl_crystal_density_method     'not measured'
_exptl_crystal_F_000     958
_exptl_absorpt_coefficient_mu     2.129
_exptl_absorpt_correction_type     multi-scan
_exptl_absorpt_process_details     '(SADABS; Sheldrick, 2003)'
_exptl_absorpt_correction_T_min     0.576
_exptl_absorpt_correction_T_max     0.696
_exptl_special_details
;
;
_diffrn_ambient_temperature     293(2)
_diffrn_radiation_type     MoK\a
_diffrn_radiation_wavelength     0.71073
_diffrn_radiation_source     'fine-focus sealed tube'
_diffrn_radiation_monochromator     graphite
_diffrn_measurement_device_type     'Bruker SMART1000 CCD'
_diffrn_measurement_method     \w
_diffrn_detector_area_resol_mean     0
_diffrn_reflns_number     19901
_diffrn_reflns_av_R_equivalents     0.0499
_diffrn_reflns_av_sigmaI/netI     0.0423
_diffrn_reflns_theta_min     3.09
_diffrn_reflns_theta_max     27.45
_diffrn_reflns_theta_full     27.45
_diffrn_measured_fraction_theta_max     0.998
_diffrn_measured_fraction_theta_full     0.998
_diffrn_reflns_limit_h_min     -12
_diffrn_reflns_limit_h_max     12
_diffrn_reflns_limit_k_min     -21
_diffrn_reflns_limit_k_max     21
_diffrn_reflns_limit_l_min     -16
_diffrn_reflns_limit_l_max     16
_diffrn_standards_number     0
_diffrn_standards_interval_count     0
_diffrn_standards_interval_time     0
_diffrn_standards_decay_%     0
_refine_special_details
;
Refinement of <i>F</i>^2^ against ALL reflections. The weighted <i>R</i>-factor
<i>wR</i> and goodness of fit <i>S</i> are based on <i>F</i>^2^, conventional
<i>R</i>-factors <i>R</i> are based on <i>F</i>, with <i>F</i> set to zero for
negative <i>F</i>^2^. The threshold expression of <i>F</i>^2^ >
\s(<i>F</i>^2^) is used only for calculating <i>R</i>-factors(gt) <i>etc</i>.
and is not relevant to the choice of reflections for refinement.
<i>R</i>-factors based on <i>F</i>^2^ are statistically about twice as large
as those based on <i>F</i>, and <i>R</i>-factors based on ALL data will be
even larger.
;
_reflns_number_total     4769
_reflns_number_gt     3876
_reflns_threshold_expression     I>2\s(I)
_refine_ls_structure_factor_coef     Fsqd
_refine_ls_matrix_type     full
_refine_ls_R_factor_all     0.0555
_refine_ls_R_factor_gt     0.0333
_refine_ls_wR_factor_gt     0.0672
_refine_ls_wR_factor_ref     0.0921
_refine_ls_goodness_of_fit_ref     1.133
_refine_ls_restrained_S_all     1.133
_refine_ls_number_reflns     4769
_refine_ls_number_parameters     287
_refine_ls_number_restraints     0
_refine_ls_hydrogen_treatment     constr
_refine_ls_weighting_scheme     calc
_refine_ls_weighting_details
       'calc w = 1/[\s^2^(Fo^2^)+(0.0219P)^2^+5.3744P] where P=(Fo^2^+2Fc^2^)/3'
_atom_sites_solution_hydrogens     geom
_atom_sites_solution_primary     direct
_atom_sites_solution_secondary     difmap
_refine_ls_shift/su_max     0.000
_refine_ls_shift/su_mean     0.000
_refine_diff_density_max     2.008
_refine_diff_density_min     -2.242
_refine_ls_extinction_method     none
_refine_ls_extinction_coef     ?
loop_
    _atom_type_symbol
    _atom_type_description
    _atom_type_scat_dispersion_real
    _atom_type_scat_dispersion_imag
    _atom_type_scat_source
    'C' 'C' 0.0033 0.0016
                         'International Tables Vol C Tables 4.2.6.8 and 6.1.1.4'
    'H' 'H' 0.0000 0.0000
                         'International Tables Vol C Tables 4.2.6.8 and 6.1.1.4'
    'N' 'N' 0.0061 0.0033
                         'International Tables Vol C Tables 4.2.6.8 and 6.1.1.4'
    'O' 'O' 0.0106 0.0060
                         'International Tables Vol C Tables 4.2.6.8 and 6.1.1.4'
    'Er' 'Er' -0.2586 4.9576
                         'International Tables Vol C Tables 4.2.6.8 and 6.1.1.4'
_computing_data_collection     'SMART (Bruker, 2001)'
_computing_cell_refinement     'SAINT-Plus (Bruker, 2003)'
_computing_data_reduction     'SAINT-Plus (Bruker, 2003)'
_computing_structure_solution     'SHELXS97 (Sheldrick, 2008)'
_computing_structure_refinement     'SHELXL97 (Sheldrick, 2008)'
_computing_molecular_graphics     'SHELXL97 (Sheldrick, 2008)'
loop_
    _atom_site_type_symbol
    _atom_site_label
    _atom_site_fract_x
    _atom_site_fract_y
    _atom_site_fract_z
    _atom_site_U_iso_or_equiv
    _atom_site_adp_type
    _atom_site_calc_flag
    _atom_site_refinement_flags
    _atom_site_occupancy
    _atom_site_symmetry_multiplicity
    _atom_site_disorder_assembly
    _atom_site_disorder_group
    Er Er1 0.56660(3) 0.7500 0.21203(3) 0.03343(10) Uani d S 1 2 . .
    O O1 0.5186(3) 0.83217(18) 0.0633(3) 0.0439(8) Uani d . 1 1 . .
    N N1 0.6747(6) 0.7500 0.4083(5) 0.0414(13) Uani d S 1 2 . .
    N N2 0.7009(4) 0.8908(2) 0.4457(3) 0.0474(10) Uani d . 1 1 . .
    N N3 0.4958(4) 0.8662(2) 0.2898(3) 0.0380(8) Uani d . 1 1 . .
    N N4 0.2664(4) 0.8910(2) 0.1574(3) 0.0406(9) Uani d . 1 1 . .
    N N5 0.3167(5) 0.7500 0.1645(5) 0.0375(12) Uani d S 1 2 . .
    N N6 0.7888(4) 0.8299(2) 0.2344(3) 0.0425(9) Uani d . 1 1 . .
    C C1 1.0327(7) 0.7909(4) 0.7333(6) 0.097(3) Uani d . 1 1 . .
    H H1A 1.0939 0.8181 0.7918 0.117 Uiso calc R 1 1 . .
    C C2 0.9429(6) 0.8332(4) 0.6473(6) 0.082(2) Uani d . 1 1 . .
    H H2A 0.9435 0.8883 0.6472 0.098 Uiso calc R 1 1 . .
    C C3 0.8524(5) 0.7913(3) 0.5617(4) 0.0537(14) Uani d . 1 1 . .
    C C4 0.7385(5) 0.8153(3) 0.4657(4) 0.0432(11) Uani d . 1 1 . .
    C C5 0.5860(5) 0.9128(3) 0.3669(4) 0.0421(11) Uani d . 1 1 . .
    C C6 0.5352(5) 0.9944(3) 0.3562(4) 0.0479(12) Uani d . 1 1 . .
    C C7 0.5881(7) 1.0633(3) 0.4118(5) 0.0688(18) Uani d . 1 1 . .
    H H7A 0.6729 1.0636 0.4678 0.083 Uiso calc R 1 1 . .
    C C8 0.5102(8) 1.1316(3) 0.3812(6) 0.086(2) Uani d . 1 1 . .
    H H8A 0.5440 1.1788 0.4169 0.103 Uiso calc R 1 1 . .
    C C9 0.3831(8) 1.1317(3) 0.2985(6) 0.0763(19) Uani d . 1 1 . .
    H H9A 0.3333 1.1788 0.2800 0.092 Uiso calc R 1 1 . .
    C C10 0.3293(6) 1.0629(3) 0.2435(5) 0.0584(14) Uani d . 1 1 . .
    H H10A 0.2431 1.0626 0.1890 0.070 Uiso calc R 1 1 . .
    C C11 0.4085(5) 0.9943(3) 0.2722(4) 0.0430(11) Uani d . 1 1 . .
    C C12 0.3848(5) 0.9130(2) 0.2331(4) 0.0405(11) Uani d . 1 1 . .
    C C13 0.2344(4) 0.8157(3) 0.1314(4) 0.0384(10) Uani d . 1 1 . .
    C C14 0.0918(4) 0.7912(3) 0.0671(4) 0.0445(11) Uani d . 1 1 . .
    C C15 -0.0314(5) 0.8337(3) 0.0220(4) 0.0534(13) Uani d . 1 1 . .
    H H15A -0.0315 0.8888 0.0213 0.064 Uiso calc R 1 1 . .
    C C16 -0.1538(5) 0.7911(3) -0.0217(5) 0.0614(15) Uani d . 1 1 . .
    H H16A -0.2380 0.8181 -0.0517 0.074 Uiso calc R 1 1 . .
    C C17 0.9133(4) 0.7927(3) 0.2813(4) 0.0402(10) Uani d . 1 1 . .
    C C18 1.0409(5) 0.8338(3) 0.3219(4) 0.0461(12) Uani d . 1 1 . .
    C C19 1.0361(6) 0.9163(3) 0.3109(5) 0.0586(15) Uani d . 1 1 . .
    H H19A 1.1178 0.9460 0.3380 0.070 Uiso calc R 1 1 . .
    C C20 0.9121(5) 0.9531(3) 0.2606(5) 0.0600(15) Uani d . 1 1 . .
    H H20A 0.9089 1.0077 0.2508 0.072 Uiso calc R 1 1 . .
    C C21 0.7899(5) 0.9078(3) 0.2238(5) 0.0500(13) Uani d . 1 1 . .
    H H21A 0.7054 0.9336 0.1904 0.060 Uiso calc R 1 1 . .
    C C22 1.1681(5) 0.7899(3) 0.3668(4) 0.0546(14) Uani d . 1 1 . .
    H H22A 1.2522 0.8169 0.3966 0.066 Uiso calc R 1 1 . .
    C C23 0.3996(6) 0.8988(3) -0.1003(5) 0.0666(16) Uani d . 1 1 . .
    H H23A 0.3257 0.9225 -0.0758 0.100 Uiso calc R 1 1 . .
    H H23B 0.3651 0.8871 -0.1778 0.100 Uiso calc R 1 1 . .
    H H23C 0.4774 0.9349 -0.0877 0.100 Uiso calc R 1 1 . .
    C C24 0.4475(5) 0.8234(3) -0.0367(4) 0.0461(12) Uani d . 1 1 . .
    C C25 0.4112(8) 0.7500 -0.0880(6) 0.0535(19) Uani d S 1 2 . .
    H H25A 0.3588 0.7500 -0.1621 0.064 Uiso calc SR 1 2 . .
loop_
    _atom_site_aniso_label
    _atom_site_aniso_U_11
    _atom_site_aniso_U_22
    _atom_site_aniso_U_33
    _atom_site_aniso_U_12
    _atom_site_aniso_U_13
    _atom_site_aniso_U_23
    Er1 0.02919(14) 0.02436(13) 0.04208(18) 0.000 0.00285(11) 0.000
    O1 0.0430(17) 0.0388(17) 0.045(2) -0.0011(14) 0.0052(15) 0.0044(15)
    N1 0.042(3) 0.026(2) 0.047(3) 0.000 -0.002(2) 0.000
    N2 0.054(2) 0.0318(19) 0.047(2) 0.0002(18) -0.0009(19) -0.0036(17)
    N3 0.0399(19) 0.0301(18) 0.041(2) -0.0003(16) 0.0077(16) -0.0020(16)
    N4 0.0355(19) 0.0347(19) 0.050(2) 0.0057(16) 0.0099(17) 0.0045(17)
    N5 0.027(2) 0.034(3) 0.050(3) 0.000 0.009(2) 0.000
    N6 0.0366(19) 0.0291(18) 0.057(3) 0.0018(16) 0.0049(17) 0.0027(17)
    C1 0.078(4) 0.075(4) 0.097(5) -0.003(3) -0.042(4) -0.008(4)
    C2 0.074(4) 0.052(3) 0.089(5) -0.002(3) -0.028(4) -0.013(3)
    C3 0.050(3) 0.041(3) 0.056(3) 0.001(2) -0.009(2) -0.004(2)
    C4 0.042(2) 0.034(2) 0.047(3) 0.002(2) 0.003(2) -0.003(2)
    C5 0.049(3) 0.030(2) 0.043(3) 0.000(2) 0.006(2) -0.002(2)
    C6 0.063(3) 0.029(2) 0.047(3) 0.005(2) 0.007(2) 0.000(2)
    C7 0.099(5) 0.034(3) 0.056(4) 0.003(3) -0.005(3) -0.009(2)
    C8 0.131(6) 0.031(3) 0.075(5) 0.009(3) -0.002(4) -0.011(3)
    C9 0.103(5) 0.032(3) 0.084(5) 0.023(3) 0.012(4) 0.000(3)
    C10 0.072(4) 0.035(3) 0.064(4) 0.013(3) 0.013(3) 0.006(2)
    C11 0.051(3) 0.031(2) 0.048(3) 0.006(2) 0.016(2) 0.003(2)
    C12 0.040(2) 0.027(2) 0.054(3) 0.0056(19) 0.013(2) 0.003(2)
    C13 0.032(2) 0.037(2) 0.045(3) 0.0018(18) 0.0104(19) 0.003(2)
    C14 0.034(2) 0.049(3) 0.046(3) 0.002(2) 0.004(2) 0.002(2)
    C15 0.040(3) 0.060(3) 0.054(3) 0.010(2) 0.004(2) 0.006(3)
    C16 0.034(2) 0.082(4) 0.059(3) 0.007(2) -0.001(2) 0.001(3)
    C17 0.035(2) 0.039(2) 0.043(3) -0.0030(19) 0.0060(19) -0.001(2)
    C18 0.035(2) 0.052(3) 0.049(3) -0.008(2) 0.008(2) -0.003(2)
    C19 0.047(3) 0.049(3) 0.073(4) -0.019(2) 0.007(3) -0.007(3)
    C20 0.053(3) 0.034(2) 0.088(5) -0.012(2) 0.012(3) 0.000(3)
    C21 0.041(2) 0.035(2) 0.071(4) 0.000(2) 0.010(2) 0.003(2)
    C22 0.037(2) 0.063(3) 0.055(3) -0.010(2) -0.001(2) -0.003(3)
    C23 0.077(4) 0.061(4) 0.055(4) 0.003(3) 0.008(3) 0.021(3)
    C24 0.037(2) 0.048(3) 0.050(3) 0.001(2) 0.008(2) 0.007(2)
    C25 0.052(4) 0.058(5) 0.042(4) 0.000 0.000(3) 0.000
_geom_special_details
;
All e.s.d.'s (except the e.s.d. in the dihedral angle between two l.s. planes)
are estimated using the full covariance matrix. The cell e.s.d.'s are taken
into account individually in the estimation of e.s.d.'s in distances, angles
and torsion angles; correlations between e.s.d.'s in cell parameters are only
used when they are defined by crystal symmetry. An approximate (isotropic)
treatment of cell e.s.d.'s is used for estimating e.s.d.'s involving l.s.
planes.
;
loop_
    _geom_bond_atom_site_label_1
    _geom_bond_atom_site_label_2
    _geom_bond_site_symmetry_2
    _geom_bond_distance
    _geom_bond_publ_flag
    Er1 O1 4_575 2.272(3) ?
    Er1 O1 . 2.272(3) ?
    Er1 N5 . 2.376(5) ?
    Er1 N3 4_575 2.388(4) ?
    Er1 N3 . 2.388(4) ?
    Er1 N1 . 2.400(6) ?
    Er1 N6 . 2.529(4) ?
    Er1 N6 4_575 2.529(4) ?
    O1 C24 . 1.264(6) ?
    N1 C4 . 1.371(5) ?
    N1 C4 4_575 1.371(5) ?
    N2 C5 . 1.331(6) ?
    N2 C4 . 1.332(6) ?
    N3 C5 . 1.366(6) ?
    N3 C12 . 1.377(5) ?
    N4 C13 . 1.330(6) ?
    N4 C12 . 1.335(6) ?
    N5 C13 4_575 1.369(5) ?
    N5 C13 . 1.369(5) ?
    N6 C21 . 1.323(6) ?
    N6 C17 . 1.359(5) ?
    C1 C1 4_575 1.383(13) ?
    C1 C2 . 1.387(8) ?
    C1 H1A . 0.9300 ?
    C2 C3 . 1.384(7) ?
    C2 H2A . 0.9300 ?
    C3 C3 4_575 1.394(10) ?
    C3 C4 . 1.456(6) ?
    C5 C6 . 1.461(6) ?
    C6 C7 . 1.381(7) ?
    C6 C11 . 1.391(7) ?
    C7 C8 . 1.380(8) ?
    C7 H7A . 0.9300 ?
    C8 C9 . 1.386(9) ?
    C8 H8A . 0.9300 ?
    C9 C10 . 1.379(8) ?
    C9 H9A . 0.9300 ?
    C10 C11 . 1.388(6) ?
    C10 H10A . 0.9300 ?
    C11 C12 . 1.454(6) ?
    C13 C14 . 1.472(6) ?
    C14 C15 . 1.389(6) ?
    C14 C14 4_575 1.393(10) ?
    C15 C16 . 1.382(7) ?
    C15 H15A . 0.9300 ?
    C16 C16 4_575 1.388(12) ?
    C16 H16A . 0.9300 ?
    C17 C18 . 1.404(6) ?
    C17 C17 4_575 1.443(9) ?
    C18 C19 . 1.400(7) ?
    C18 C22 . 1.432(7) ?
    C19 C20 . 1.361(7) ?
    C19 H19A . 0.9300 ?
    C20 C21 . 1.394(7) ?
    C20 H20A . 0.9300 ?
    C21 H21A . 0.9300 ?
    C22 C22 4_575 1.346(11) ?
    C22 H22A . 0.9300 ?
    C23 C24 . 1.508(7) ?
    C23 H23A . 0.9600 ?
    C23 H23B . 0.9600 ?
    C23 H23C . 0.9600 ?
    C24 C25 . 1.397(6) ?
    C25 C24 4_575 1.397(6) ?
    C25 H25A . 0.9300 ?
loop_
    _geom_angle_atom_site_label_1
    _geom_angle_atom_site_label_2
    _geom_angle_atom_site_label_3
    _geom_angle_site_symmetry_1
    _geom_angle_site_symmetry_3
    _geom_angle
    _geom_angle_publ_flag
    O1 Er1 O1 4_575 . 75.28(16) ?
    O1 Er1 N5 4_575 . 80.57(14) ?
    O1 Er1 N5 . . 80.57(14) ?
    O1 Er1 N3 4_575 4_575 79.71(13) ?
    O1 Er1 N3 . 4_575 145.58(12) ?
    N5 Er1 N3 . 4_575 72.25(11) ?
    O1 Er1 N3 4_575 . 145.58(12) ?
    O1 Er1 N3 . . 79.71(12) ?
    N5 Er1 N3 . . 72.25(11) ?
    N3 Er1 N3 4_575 . 110.52(18) ?
    O1 Er1 N1 4_575 . 141.10(9) ?
    O1 Er1 N1 . . 141.10(9) ?
    N5 Er1 N1 . . 112.6(2) ?
    N3 Er1 N1 4_575 . 70.88(11) ?
    N3 Er1 N1 . . 70.88(11) ?
    O1 Er1 N6 4_575 . 112.75(13) ?
    O1 Er1 N6 . . 74.62(12) ?
    N5 Er1 N6 . . 147.12(8) ?
    N3 Er1 N6 4_575 . 137.93(12) ?
    N3 Er1 N6 . . 82.25(12) ?
    N1 Er1 N6 . . 76.65(15) ?
    O1 Er1 N6 4_575 4_575 74.62(12) ?
    O1 Er1 N6 . 4_575 112.75(13) ?
    N5 Er1 N6 . 4_575 147.12(8) ?
    N3 Er1 N6 4_575 4_575 82.25(12) ?
    N3 Er1 N6 . 4_575 137.93(12) ?
    N1 Er1 N6 . 4_575 76.65(15) ?
    N6 Er1 N6 . 4_575 64.52(16) ?
    C24 O1 Er1 . . 132.6(3) ?
    C4 N1 C4 . 4_575 107.2(5) ?
    C4 N1 Er1 . . 123.2(3) ?
    C4 N1 Er1 4_575 . 123.2(3) ?
    C5 N2 C4 . . 122.7(4) ?
    C5 N3 C12 . . 107.5(4) ?
    C5 N3 Er1 . . 123.8(3) ?
    C12 N3 Er1 . . 123.0(3) ?
    C13 N4 C12 . . 122.8(4) ?
    C13 N5 C13 4_575 . 108.2(5) ?
    C13 N5 Er1 4_575 . 124.3(2) ?
    C13 N5 Er1 . . 124.3(2) ?
    C21 N6 C17 . . 118.1(4) ?
    C21 N6 Er1 . . 123.5(3) ?
    C17 N6 Er1 . . 117.0(3) ?
    C1 C1 C2 4_575 . 121.0(4) ?
    C1 C1 H1A 4_575 . 119.5 ?
    C2 C1 H1A . . 119.5 ?
    C3 C2 C1 . . 118.3(6) ?
    C3 C2 H2A . . 120.9 ?
    C1 C2 H2A . . 120.9 ?
    C2 C3 C3 . 4_575 120.8(3) ?
    C2 C3 C4 . . 132.9(5) ?
    C3 C3 C4 4_575 . 106.2(3) ?
    N2 C4 N1 . . 127.5(4) ?
    N2 C4 C3 . . 122.2(4) ?
    N1 C4 C3 . . 110.2(4) ?
    N2 C5 N3 . . 128.0(4) ?
    N2 C5 C6 . . 122.0(4) ?
    N3 C5 C6 . . 109.9(4) ?
    C7 C6 C11 . . 121.1(5) ?
    C7 C6 C5 . . 132.6(5) ?
    C11 C6 C5 . . 106.3(4) ?
    C8 C7 C6 . . 117.5(5) ?
    C8 C7 H7A . . 121.3 ?
    C6 C7 H7A . . 121.3 ?
    C7 C8 C9 . . 121.7(5) ?
    C7 C8 H8A . . 119.1 ?
    C9 C8 H8A . . 119.1 ?
    C10 C9 C8 . . 121.0(5) ?
    C10 C9 H9A . . 119.5 ?
    C8 C9 H9A . . 119.5 ?
    C9 C10 C11 . . 117.6(5) ?
    C9 C10 H10A . . 121.2 ?
    C11 C10 H10A . . 121.2 ?
    C10 C11 C6 . . 121.1(5) ?
    C10 C11 C12 . . 132.5(5) ?
    C6 C11 C12 . . 106.4(4) ?
    N4 C12 N3 . . 128.2(4) ?
    N4 C12 C11 . . 121.9(4) ?
    N3 C12 C11 . . 109.8(4) ?
    N4 C13 N5 . . 128.4(4) ?
    N4 C13 C14 . . 121.8(4) ?
    N5 C13 C14 . . 109.6(4) ?
    C15 C14 C14 . 4_575 121.1(3) ?
    C15 C14 C13 . . 132.3(5) ?
    C14 C14 C13 4_575 . 106.3(3) ?
    C16 C15 C14 . . 117.6(5) ?
    C16 C15 H15A . . 121.2 ?
    C14 C15 H15A . . 121.2 ?
    C15 C16 C16 . 4_575 121.4(3) ?
    C15 C16 H16A . . 119.3 ?
    C16 C16 H16A 4_575 . 119.3 ?
    N6 C17 C18 . . 122.7(4) ?
    N6 C17 C17 . 4_575 117.5(2) ?
    C18 C17 C17 . 4_575 119.6(3) ?
    C19 C18 C17 . . 117.0(4) ?
    C19 C18 C22 . . 123.8(4) ?
    C17 C18 C22 . . 119.1(5) ?
    C20 C19 C18 . . 120.1(5) ?
    C20 C19 H19A . . 119.9 ?
    C18 C19 H19A . . 119.9 ?
    C19 C20 C21 . . 119.1(5) ?
    C19 C20 H20A . . 120.4 ?
    C21 C20 H20A . . 120.4 ?
    N6 C21 C20 . . 122.9(5) ?
    N6 C21 H21A . . 118.6 ?
    C20 C21 H21A . . 118.6 ?
    C22 C22 C18 4_575 . 121.2(3) ?
    C22 C22 H22A 4_575 . 119.4 ?
    C18 C22 H22A . . 119.4 ?
    C24 C23 H23A . . 109.5 ?
    C24 C23 H23B . . 109.5 ?
    H23A C23 H23B . . 109.5 ?
    C24 C23 H23C . . 109.5 ?
    H23A C23 H23C . . 109.5 ?
    H23B C23 H23C . . 109.5 ?
    O1 C24 C25 . . 124.2(5) ?
    O1 C24 C23 . . 115.6(5) ?
    C25 C24 C23 . . 120.2(5) ?
    C24 C25 C24 . 4_575 125.1(7) ?
    C24 C25 H25A . . 117.5 ?
    C24 C25 H25A 4_575 . 117.5 ?
loop_
    _geom_torsion_atom_site_label_1
    _geom_torsion_atom_site_label_2
    _geom_torsion_atom_site_label_3
    _geom_torsion_atom_site_label_4
    _geom_torsion_site_symmetry_1
    _geom_torsion_site_symmetry_2
    _geom_torsion_site_symmetry_3
    _geom_torsion_site_symmetry_4
    _geom_torsion
    _geom_torsion_publ_flag
    O1 Er1 O1 C24 4_575 . . . 24.4(5) ?
    N5 Er1 O1 C24 . . . . -58.2(4) ?
    N3 Er1 O1 C24 4_575 . . . -20.3(5) ?
    N3 Er1 O1 C24 . . . . -131.7(4) ?
    N1 Er1 O1 C24 . . . . -172.7(4) ?
    N6 Er1 O1 C24 . . . . 143.6(4) ?
    N6 Er1 O1 C24 4_575 . . . 90.4(4) ?
    O1 Er1 N1 C4 4_575 . . . 150.6(3) ?
    O1 Er1 N1 C4 . . . . -2.5(6) ?
    N5 Er1 N1 C4 . . . . -106.0(4) ?
    N3 Er1 N1 C4 4_575 . . . -166.4(5) ?
    N3 Er1 N1 C4 . . . . -45.6(4) ?
    N6 Er1 N1 C4 . . . . 40.8(4) ?
    N6 Er1 N1 C4 4_575 . . . 107.3(5) ?
    O1 Er1 N1 C4 4_575 . . 4_575 2.5(6) ?
    O1 Er1 N1 C4 . . . 4_575 -150.6(3) ?
    N5 Er1 N1 C4 . . . 4_575 106.0(4) ?
    N3 Er1 N1 C4 4_575 . . 4_575 45.6(4) ?
    N3 Er1 N1 C4 . . . 4_575 166.4(5) ?
    N6 Er1 N1 C4 . . . 4_575 -107.3(5) ?
    N6 Er1 N1 C4 4_575 . . 4_575 -40.8(4) ?
    O1 Er1 N3 C5 4_575 . . . -153.5(3) ?
    O1 Er1 N3 C5 . . . . -109.7(4) ?
    N5 Er1 N3 C5 . . . . 167.0(4) ?
    N3 Er1 N3 C5 4_575 . . . 104.5(4) ?
    N1 Er1 N3 C5 . . . . 44.5(4) ?
    N6 Er1 N3 C5 . . . . -34.0(4) ?
    N6 Er1 N3 C5 4_575 . . . 3.0(5) ?
    O1 Er1 N3 C12 4_575 . . . -3.4(5) ?
    O1 Er1 N3 C12 . . . . 40.4(3) ?
    N5 Er1 N3 C12 . . . . -42.9(3) ?
    N3 Er1 N3 C12 4_575 . . . -105.4(3) ?
    N1 Er1 N3 C12 . . . . -165.4(4) ?
    N6 Er1 N3 C12 . . . . 116.1(4) ?
    N6 Er1 N3 C12 4_575 . . . 153.0(3) ?
    O1 Er1 N5 C13 4_575 . . 4_575 40.5(4) ?
    O1 Er1 N5 C13 . . . 4_575 117.0(5) ?
    N3 Er1 N5 C13 4_575 . . 4_575 -41.6(4) ?
    N3 Er1 N5 C13 . . . 4_575 -160.9(5) ?
    N1 Er1 N5 C13 . . . 4_575 -101.2(4) ?
    N6 Er1 N5 C13 . . . 4_575 158.2(3) ?
    N6 Er1 N5 C13 4_575 . . 4_575 -0.7(7) ?
    O1 Er1 N5 C13 4_575 . . . -117.0(5) ?
    O1 Er1 N5 C13 . . . . -40.5(4) ?
    N3 Er1 N5 C13 4_575 . . . 160.9(5) ?
    N3 Er1 N5 C13 . . . . 41.6(4) ?
    N1 Er1 N5 C13 . . . . 101.2(4) ?
    N6 Er1 N5 C13 . . . . 0.7(7) ?
    N6 Er1 N5 C13 4_575 . . . -158.2(3) ?
    O1 Er1 N6 C21 4_575 . . . 114.3(4) ?
    O1 Er1 N6 C21 . . . . 48.0(4) ?
    N5 Er1 N6 C21 . . . . 5.6(6) ?
    N3 Er1 N6 C21 4_575 . . . -145.6(4) ?
    N3 Er1 N6 C21 . . . . -33.4(4) ?
    N1 Er1 N6 C21 . . . . -105.5(4) ?
    N6 Er1 N6 C21 4_575 . . . 173.1(4) ?
    O1 Er1 N6 C17 4_575 . . . -79.5(4) ?
    O1 Er1 N6 C17 . . . . -145.8(4) ?
    N5 Er1 N6 C17 . . . . 171.8(4) ?
    N3 Er1 N6 C17 4_575 . . . 20.6(4) ?
    N3 Er1 N6 C17 . . . . 132.8(4) ?
    N1 Er1 N6 C17 . . . . 60.7(3) ?
    N6 Er1 N6 C17 4_575 . . . -20.7(4) ?
    C1 C1 C2 C3 4_575 . . . 0.4(9) ?
    C1 C2 C3 C3 . . . 4_575 -0.4(9) ?
    C1 C2 C3 C4 . . . . 173.9(7) ?
    C5 N2 C4 N1 . . . . 4.0(9) ?
    C5 N2 C4 C3 . . . . -171.0(5) ?
    C4 N1 C4 N2 4_575 . . . -172.9(3) ?
    Er1 N1 C4 N2 . . . . 34.7(8) ?
    C4 N1 C4 C3 4_575 . . . 2.5(8) ?
    Er1 N1 C4 C3 . . . . -149.8(4) ?
    C2 C3 C4 N2 . . . . -0.7(11) ?
    C3 C3 C4 N2 4_575 . . . 174.2(4) ?
    C2 C3 C4 N1 . . . . -176.5(7) ?
    C3 C3 C4 N1 4_575 . . . -1.6(5) ?
    C4 N2 C5 N3 . . . . -5.7(9) ?
    C4 N2 C5 C6 . . . . 171.1(5) ?
    C12 N3 C5 N2 . . . . 174.0(5) ?
    Er1 N3 C5 N2 . . . . -32.0(7) ?
    C12 N3 C5 C6 . . . . -3.1(6) ?
    Er1 N3 C5 C6 . . . . 150.8(3) ?
    N2 C5 C6 C7 . . . . 4.0(10) ?
    N3 C5 C6 C7 . . . . -178.7(6) ?
    N2 C5 C6 C11 . . . . -175.2(5) ?
    N3 C5 C6 C11 . . . . 2.1(6) ?
    C11 C6 C7 C8 . . . . 0.2(10) ?
    C5 C6 C7 C8 . . . . -178.8(7) ?
    C6 C7 C8 C9 . . . . 0.6(11) ?
    C7 C8 C9 C10 . . . . 0.0(12) ?
    C8 C9 C10 C11 . . . . -1.3(10) ?
    C9 C10 C11 C6 . . . . 2.1(9) ?
    C9 C10 C11 C12 . . . . 179.5(6) ?
    C7 C6 C11 C10 . . . . -1.6(9) ?
    C5 C6 C11 C10 . . . . 177.7(5) ?
    C7 C6 C11 C12 . . . . -179.6(6) ?
    C5 C6 C11 C12 . . . . -0.3(6) ?
    C13 N4 C12 N3 . . . . 5.4(8) ?
    C13 N4 C12 C11 . . . . -170.7(5) ?
    C5 N3 C12 N4 . . . . -173.5(5) ?
    Er1 N3 C12 N4 . . . . 32.2(7) ?
    C5 N3 C12 C11 . . . . 2.9(5) ?
    Er1 N3 C12 C11 . . . . -151.3(3) ?
    C10 C11 C12 N4 . . . . -2.5(9) ?
    C6 C11 C12 N4 . . . . 175.1(5) ?
    C10 C11 C12 N3 . . . . -179.3(5) ?
    C6 C11 C12 N3 . . . . -1.6(6) ?
    C12 N4 C13 N5 . . . . -7.9(8) ?
    C12 N4 C13 C14 . . . . 166.2(5) ?
    C13 N5 C13 N4 4_575 . . . 171.1(3) ?
    Er1 N5 C13 N4 . . . . -28.3(8) ?
    C13 N5 C13 C14 4_575 . . . -3.5(7) ?
    Er1 N5 C13 C14 . . . . 157.1(4) ?
    N4 C13 C14 C15 . . . . -0.1(9) ?
    N5 C13 C14 C15 . . . . 175.0(6) ?
    N4 C13 C14 C14 . . . 4_575 -172.9(4) ?
    N5 C13 C14 C14 . . . 4_575 2.2(4) ?
    C14 C14 C15 C16 4_575 . . . 0.6(6) ?
    C13 C14 C15 C16 . . . . -171.4(5) ?
    C14 C15 C16 C16 . . . 4_575 -0.6(6) ?
    C21 N6 C17 C18 . . . . 2.2(8) ?
    Er1 N6 C17 C18 . . . . -164.8(4) ?
    C21 N6 C17 C17 . . . 4_575 -173.3(4) ?
    Er1 N6 C17 C17 . . . 4_575 19.7(4) ?
    N6 C17 C18 C19 . . . . -0.9(8) ?
    C17 C17 C18 C19 4_575 . . . 174.5(4) ?
    N6 C17 C18 C22 . . . . -178.0(5) ?
    C17 C17 C18 C22 4_575 . . . -2.6(6) ?
    C17 C18 C19 C20 . . . . -1.4(9) ?
    C22 C18 C19 C20 . . . . 175.6(6) ?
    C18 C19 C20 C21 . . . . 2.2(9) ?
    C17 N6 C21 C20 . . . . -1.3(8) ?
    Er1 N6 C21 C20 . . . . 164.8(4) ?
    C19 C20 C21 N6 . . . . -0.9(9) ?
    C19 C18 C22 C22 . . . 4_575 -174.3(4) ?
    C17 C18 C22 C22 . . . 4_575 2.6(6) ?
    Er1 O1 C24 C25 . . . . -19.4(8) ?
    Er1 O1 C24 C23 . . . . 159.7(4) ?
    O1 C24 C25 C24 . . . 4_575 0.2(12) ?
    C23 C24 C25 C24 . . . 4_575 -178.8(5) ?
