# Supplementary material for: (Acetyl­acetonato-κ2 O,O′)(phthalo­cyaninato-κ4 N)(phen­an­throline-κ2 N,N′)erbium(III)
Source: Acta Crystallogr Sect E Struct Rep Online. 2012 Feb 4;68(Pt 3):m251. doi: 10.1107/S1600536812003972 (PMC3297219; doi:10.1107/S1600536812003972)
Supplement: Supplementary file 2 [file e-68-0m251-Isup2.hkl]

# 
# h,k,l, Fc-squared, Fo-squared, sigma(Fo-squared) and status flag 
# 
data_I
_shelx_title ' a in P2(1)/m' 
_shelx_refln_list_code          4 
_shelx_F_calc_maximum      315.38 
_exptl_crystal_F_000       958.00 
_reflns_d_resolution_high  0.7710 
 
loop_ 
 _symmetry_equiv_pos_as_xyz 
 'x, y, z' 
 '-x, y+1/2, -z' 
 '-x, -y, -z' 
 'x, -y-1/2, z' 
 
_cell_length_a     9.9135 
_cell_length_b    16.8875 
_cell_length_c    12.6220 
_cell_angle_alpha  90.000 
_cell_angle_beta  106.723 
_cell_angle_gamma  90.000 
 
_shelx_F_squared_multiplier     1.000 
 
loop_ 
 _refln_index_h 
 _refln_index_k 
 _refln_index_l 
 _refln_F_squared_calc 
 _refln_F_squared_meas 
 _refln_F_squared_sigma 
 _refln_observed_status 
   2   0   0    26167.51    28667.03    301.86 o 
   3   0   0     1612.99     1569.32     28.13 o 
   4   0   0      460.35      462.25     17.91 o 
   5   0   0     1486.14     1378.91     29.51 o 
   6   0   0     5951.31     5839.67     83.69 o 
   7   0   0     3120.28     3196.71     60.95 o 
   8   0   0     3529.80     3407.81     63.13 o 
   9   0   0      615.03      712.22     54.01 o 
  10   0   0      279.31      321.84     36.46 o 
  11   0   0       37.66       20.16     22.91 o 
   2   1   0     2490.38     2464.65     21.16 o 
   3   1   0     6409.35     6057.09     50.29 o 
   4   1   0     8779.62     8792.94     70.36 o 
   5   1   0     3447.27     3612.84     41.00 o 
   6   1   0     2739.75     2777.89     35.43 o 
   7   1   0      426.66      456.97     18.05 o 
   8   1   0       20.82       23.37     12.90 o 
   9   1   0      859.62      917.38     28.70 o 
  10   1   0     1077.98     1047.78     54.93 o 
  11   1   0      937.48      969.92     66.78 o 
  12   1   0      464.79      416.45     76.11 o 
   1   2   0      122.60      177.78      6.57 o 
   2   2   0     4049.34     3967.79     48.95 o 
   3   2   0     4852.70     4828.28     46.48 o 
   4   2   0       84.44       83.99      6.70 o 
   5   2   0      752.60      620.77     14.41 o 
   6   2   0     1944.18     1863.54     33.65 o 
   7   2   0     3658.28     3676.54     49.60 o 
   8   2   0     3405.25     3445.97     52.99 o 
   9   2   0     1392.49     1421.25     35.58 o 
  10   2   0      835.32      803.26     37.68 o 
  11   2   0        4.90       -2.35     22.95 o 
  12   2   0      161.22      168.18     42.28 o 
   1   3   0     1109.79      953.26     16.81 o 
   2   3   0     8773.93     8339.56    122.75 o 
   3   3   0    14131.16    13903.83    148.01 o 
   4   3   0    11756.60    12142.08    135.29 o 
   5   3   0     5230.27     5447.97     59.18 o 
   6   3   0     1996.00     1977.45     30.83 o 
   7   3   0        7.45        5.51      8.61 o 
   8   3   0      691.70      697.10     29.83 o 
   9   3   0       92.86      126.32     14.75 o 
  10   3   0      676.26      618.68     44.93 o 
  11   3   0     1096.38     1142.59     76.78 o 
  12   3   0      611.93      503.99    123.37 o 
   0   4   0      861.33     1024.51     32.29 o 
   1   4   0     2455.97     2421.99     39.33 o 
   2   4   0     3442.61     3298.75     34.97 o 
   3   4   0     1965.49     1897.19     38.35 o 
   4   4   0     5081.20     6098.24     74.61 o 
   5   4   0     1268.06     1159.48     31.26 o 
   6   4   0     3445.96     3417.40     34.24 o 
   7   4   0     5817.79     5783.98     59.68 o 
   8   4   0     4538.00     4536.36     52.10 o 
   9   4   0     2410.38     2381.57     75.09 o 
  10   4   0      485.57      550.35     67.75 o 
  11   4   0       51.36       52.47     35.58 o 
  12   4   0      249.56      256.02     75.44 o 
   1   5   0      911.68      743.82     30.21 o 
   2   5   0     3840.68     3551.25     46.68 o 
   3   5   0     6657.34     6451.96    110.59 o 
   4   5   0     6924.81     6748.40     91.36 o 
   5   5   0     4198.38     4308.58     70.26 o 
   6   5   0     3560.67     3672.04     75.64 o 
   7   5   0      142.11      175.72     28.37 o 
   8   5   0        3.45       25.93     19.65 o 
   9   5   0      652.85      697.32     43.34 o 
  10   5   0     1069.13     1134.84     59.66 o 
  11   5   0     1522.93     1513.31     71.87 o 
   0   6   0     8561.84     8555.05    141.68 o 
   1   6   0    13573.80    13644.73    155.94 o 
   2   6   0       85.32       56.85     10.26 o 
   3   6   0     1328.67     1616.83     27.55 o 
   4   6   0     4610.07     5121.23     77.01 o 
   5   6   0     2293.52     2299.06     50.57 o 
   6   6   0     3032.12     2870.49     62.44 o 
   7   6   0     5243.85     5216.27    100.48 o 
   8   6   0     3282.59     3389.20     82.32 o 
   9   6   0     1110.07     1132.09     56.55 o 
  10   6   0       71.78      107.16     33.62 o 
  11   6   0       10.76       -8.71     23.05 o 
   1   7   0      310.77      238.09     18.59 o 
   2   7   0     7228.34     6799.19     74.00 o 
   3   7   0     6715.21     6988.74     79.72 o 
   4   7   0     9061.63     9173.07    161.38 o 
   5   7   0     3005.51     3012.16     69.54 o 
   6   7   0     1633.92     1650.39     52.33 o 
   7   7   0      305.48      285.43     32.96 o 
   8   7   0       68.79       57.06     24.12 o 
   9   7   0      945.47      963.33     53.61 o 
  10   7   0     1609.64     1608.32     65.89 o 
  11   7   0     1021.85     1098.75     70.26 o 
   0   8   0     2930.74     2524.34     70.56 o 
   1   8   0    25108.02    26930.41    315.57 o 
   2   8   0     4777.85     4827.73     56.84 o 
   3   8   0      356.53      339.43     11.96 o 
   4   8   0       83.12      108.89     28.28 o 
   5   8   0      495.01      513.63     37.29 o 
   6   8   0     1268.03     1227.50     52.72 o 
   7   8   0     3537.44     3382.40     82.15 o 
   8   8   0     1949.47     2003.09     71.62 o 
   9   8   0      718.04      805.65     56.01 o 
  10   8   0       59.51       73.30     33.15 o 
  11   8   0        1.38       18.13     27.40 o 
   1   9   0     1037.16      866.70     32.24 o 
   2   9   0     5232.42     4961.40     61.15 o 
   3   9   0     9490.59     9477.89    105.20 o 
   4   9   0     4302.80     4211.17     95.21 o 
   5   9   0     3953.91     3921.36     81.51 o 
   6   9   0      582.05      574.76     36.65 o 
   7   9   0      101.33      133.67     30.72 o 
   8   9   0       82.40       87.44     27.19 o 
   9   9   0      294.76      341.02     59.86 o 
  10   9   0      672.41      710.80     90.20 o 
  11   9   0      593.71      458.64    105.98 o 
   0  10   0     1893.65     1638.73     55.24 o 
   1  10   0     8124.85     8272.18    113.46 o 
   2  10   0     5957.57     5704.29     74.35 o 
   3  10   0      152.86      125.63     12.94 o 
   4  10   0        1.52       -0.45      8.60 o 
   5  10   0      356.63      391.31     46.57 o 
   6  10   0      675.96      674.05     47.43 o 
   7  10   0     1311.07     1365.17     57.02 o 
   8  10   0     2119.49     2092.24     98.40 o 
   9  10   0     1339.01     1328.57     86.85 o 
  10  10   0      151.31      124.18     35.45 o 
   1  11   0     1432.75     1351.94     38.22 o 
   2  11   0     2818.86     2727.19     51.07 o 
   3  11   0     3423.01     3327.47     50.04 o 
   4  11   0     4119.08     4107.10     79.57 o 
   5  11   0     3775.10     3760.31    108.39 o 
   6  11   0      482.20      489.79     38.80 o 
   7  11   0       97.26       84.44     27.45 o 
   8  11   0        1.92       -0.34     17.30 o 
   9  11   0      377.42      344.96     41.61 o 
  10  11   0      527.58      441.97    108.22 o 
   0  12   0    10308.21    10302.40    221.81 o 
   1  12   0     8723.72     8493.63    158.15 o 
   2  12   0     3239.88     3246.95     59.01 o 
   3  12   0       11.30       15.24     11.11 o 
   4  12   0      124.38      137.84     18.60 o 
   5  12   0     3234.97     3165.75    105.32 o 
   6  12   0     2103.14     2033.92     82.92 o 
   7  12   0     1660.98     1701.40     78.31 o 
   8  12   0     2095.64     1990.13     70.30 o 
   9  12   0      989.43     1010.87     79.99 o 
  10  12   0      211.58      170.14     62.98 o 
   1  13   0      608.22      557.74     42.40 o 
   2  13   0     1511.87     1484.46     44.66 o 
   3  13   0     2023.26     2042.29     42.78 o 
   4  13   0     4460.45     4402.20     83.07 o 
   5  13   0     3188.35     3193.79    109.55 o 
   6  13   0      702.11      712.71     50.60 o 
   7  13   0      337.16      327.50     49.59 o 
   8  13   0        1.39       20.84     23.97 o 
   9  13   0      374.31      376.27     54.35 o 
   0  14   0     4453.67     4554.10    119.86 o 
   1  14   0     3060.19     3053.16     66.64 o 
   2  14   0      126.57      161.56     25.09 o 
   3  14   0       13.57       22.28     20.88 o 
   4  14   0      244.39      210.85     24.55 o 
   5  14   0      338.95      339.98     27.09 o 
   6  14   0     1891.84     1813.97     89.52 o 
   7  14   0     1311.84     1293.61     72.33 o 
   8  14   0     1240.97     1189.56     99.06 o 
   9  14   0      770.39      708.55     74.16 o 
   1  15   0      645.31      600.06     37.32 o 
   2  15   0     1646.26     1604.05     45.37 o 
   3  15   0     2717.34     2670.55     60.15 o 
   4  15   0      884.68      897.04     40.60 o 
   5  15   0     1191.87     1033.10     89.20 o 
   6  15   0      326.39      345.37     41.95 o 
   7  15   0       86.23       80.06     30.34 o 
   8  15   0       70.75       25.02     36.81 o 
   0  16   0     3907.30     4146.53    123.36 o 
   1  16   0     5495.85     5296.45    114.25 o 
   2  16   0      894.45      939.85     48.33 o 
   3  16   0      123.76      173.23     23.97 o 
   4  16   0        6.06        2.54     16.49 o 
   5  16   0      126.10      117.28     14.05 o 
   6  16   0      843.62      783.50     87.66 o 
   7  16   0     1125.43     1088.50     72.25 o 
   8  16   0      679.71      786.35     93.26 o 
   1  17   0      224.30      232.85     29.07 o 
   2  17   0     1708.17     1680.02     55.38 o 
   3  17   0     1457.86     1427.87     49.07 o 
   4  17   0     1389.48     1403.22    111.06 o 
   5  17   0      793.02      833.19     79.44 o 
   6  17   0      445.45      641.29     78.67 o 
   7  17   0       13.40       -7.07     41.89 o 
   0  18   0     1222.84     1322.84     97.39 o 
   1  18   0     2063.44     1914.07     57.98 o 
   2  18   0      764.61      822.91     41.94 o 
   3  18   0      143.54      154.41     32.89 o 
   4  18   0      120.55       92.41     28.56 o 
   5  18   0      446.63      441.96     70.72 o 
   6  18   0      544.36      690.60     94.75 o 
   7  18   0      665.59      611.57    127.68 o 
   1  19   0      215.92      235.37     44.21 o 
   2  19   0      697.25      783.54     50.12 o 
   3  19   0     1389.88     1454.47     74.92 o 
   4  19   0     1504.97     1500.53     87.58 o 
   5  19   0      830.00      882.18     99.50 o 
   6  19   0      343.55      331.81     75.25 o 
   0  20   0     1470.35     1545.78     74.73 o 
   1  20   0      852.71      872.76     48.59 o 
   2  20   0      357.52      399.70     40.12 o 
   3  20   0       38.65       48.39     31.42 o 
   4  20   0      136.14      147.45     61.35 o 
   5  20   0       91.87       74.32     85.27 o 
   1  21   0      126.57      142.91     28.97 o 
   2  21   0      422.50      407.47     49.75 o 
   3  21   0      789.93      801.34     59.81 o 
 -12   0   1      685.91      781.96    124.33 o 
 -11   0   1      889.54      988.83     78.27 o 
 -10   0   1     1579.12     1753.93     72.68 o 
  -9   0   1     3944.92     3861.90     94.63 o 
  -8   0   1      113.67      115.21     23.32 o 
  -7   0   1       55.77       89.71     19.73 o 
  -6   0   1     1265.80     1228.54     39.64 o 
  -5   0   1     6313.77     6265.05     83.67 o 
  -4   0   1    21548.24    21603.97    237.87 o 
  -3   0   1    22000.99    22918.95    517.02 o 
  -2   0   1     9954.41    10384.89    113.58 o 
   1   0   1       19.04       56.57      7.97 o 
   2   0   1     1157.88     1223.37     26.68 o 
   3   0   1     7016.17     6901.26     81.02 o 
   4   0   1    14922.03    14767.44    170.87 o 
   5   0   1    12437.57    12572.97    159.17 o 
   6   0   1     5469.63     5691.68     81.10 o 
   7   0   1      401.15      476.01     29.46 o 
   8   0   1      384.16      445.63     40.95 o 
   9   0   1      578.08      633.76     37.39 o 
  10   0   1      866.30      931.99    175.30 o 
  11   0   1      491.38      483.96     51.18 o 
  12   0   1      762.63      819.07    132.26 o 
 -12   1   1      210.32      174.23     42.00 o 
 -11   1   1        2.13        5.43     13.02 o 
 -10   1   1       34.42       25.24     16.33 o 
  -9   1   1     1845.23     1850.13     41.75 o 
  -8   1   1     2144.73     2152.76     44.37 o 
  -7   1   1     5382.49     5385.52     64.69 o 
  -6   1   1     3750.05     3853.08     46.64 o 
  -5   1   1     1452.22     1430.58     26.67 o 
  -4   1   1      390.20      316.27     13.33 o 
  -3   1   1     1448.63     1548.21     22.16 o 
  -2   1   1     3403.76     3783.66     35.08 o 
   1   1   1      773.92      703.68     12.41 o 
   2   1   1      107.19      138.55      9.33 o 
   3   1   1     7881.62     8274.40     68.16 o 
   4   1   1     4982.59     5442.20     50.37 o 
   5   1   1      400.31      406.78     15.42 o 
   6   1   1     4770.23     4899.51     53.81 o 
   7   1   1      317.44      371.93     17.00 o 
   8   1   1     3815.43     3777.61     49.16 o 
   9   1   1      989.45      951.02     29.99 o 
  10   1   1      288.75      331.66     24.54 o 
  11   1   1       19.36       11.36     22.87 o 
  12   1   1       28.83       67.17     65.76 o 
 -12   2   1      640.43      633.62    115.72 o 
 -11   2   1      782.30      783.68     63.58 o 
 -10   2   1     1378.97     1418.50     42.64 o 
  -9   2   1     1888.00     1862.37     39.03 o 
  -8   2   1      915.08      850.21     25.50 o 
  -7   2   1       47.51       57.83     11.67 o 
  -6   2   1      112.01       73.59     11.97 o 
  -5   2   1     4582.71     4402.40     45.67 o 
  -4   2   1     7826.31     7710.44     62.25 o 
  -3   2   1    17716.47    18369.20    204.99 o 
  -2   2   1    39001.93    44261.90    474.65 o 
  -1   2   1    12102.01    13576.63    130.18 o 
   1   2   1      641.55      567.13     10.64 o 
   2   2   1     2614.36     2714.25     30.26 o 
   3   2   1     6547.22     6428.46     57.47 o 
   4   2   1     7096.82     6621.21     62.42 o 
   5   2   1     7530.60     7181.05     67.91 o 
   6   2   1     2902.10     2875.98     38.96 o 
   7   2   1      561.34      581.23     22.91 o 
   8   2   1        2.17       15.71     11.15 o 
   9   2   1      132.45      137.59     18.40 o 
  10   2   1     1051.69     1060.69     41.33 o 
  11   2   1      761.91      792.17     69.44 o 
  12   2   1      737.02      471.44    413.02 o 
 -12   3   1      347.42      442.47     63.68 o 
 -11   3   1        5.98      -26.99     26.99 o 
 -10   3   1      384.50      381.39     21.38 o 
  -9   3   1     1697.61     1581.50     64.78 o 
  -8   3   1     2233.02     2311.59     37.37 o 
  -7   3   1     3832.48     3878.75     42.99 o 
  -6   3   1     3860.60     4105.28     46.75 o 
  -5   3   1     1517.73     1403.18     17.94 o 
  -4   3   1     5374.26     5614.87     53.57 o 
  -3   3   1      234.39      294.40     14.47 o 
  -2   3   1      214.93      262.22     14.94 o 
  -1   3   1    14331.39    14180.86    153.34 o 
   0   3   1     6488.37     6071.54     65.95 o 
   1   3   1    23354.14    24074.69    411.87 o 
   2   3   1     7237.82     7111.84     89.97 o 
   3   3   1     1139.71     1101.86     13.89 o 
   4   3   1       20.89       25.62      6.57 o 
   5   3   1      196.39      214.59     11.46 o 
   6   3   1     1223.14     1258.67     23.38 o 
   7   3   1     2892.97     2977.87     48.96 o 
   8   3   1     5463.65     5454.14     81.06 o 
   9   3   1     2616.71     2559.01     49.85 o 
  10   3   1      495.72      536.24     40.45 o 
  11   3   1      163.89      209.55     34.17 o 
 -12   4   1      592.45      608.21     66.22 o 
 -11   4   1      846.56      967.55     70.21 o 
 -10   4   1      607.38      752.17     51.21 o 
  -9   4   1      402.80      388.28     26.99 o 
  -8   4   1      831.87      773.85     23.17 o 
  -7   4   1       20.70       19.58      8.20 o 
  -6   4   1      508.58      516.60     12.21 o 
  -5   4   1     8465.69     8439.99     75.35 o 
  -4   4   1     1877.60     1663.49     19.51 o 
  -3   4   1    14097.50    14499.92    150.81 o 
  -2   4   1     8597.83     8765.92     99.27 o 
  -1   4   1     4223.46     4319.12     57.19 o 
   0   4   1      726.92      718.04     19.06 o 
   1   4   1      441.29      550.16     19.17 o 
   2   4   1     3127.92     3216.57     32.58 o 
   3   4   1    15500.55    15964.13    192.48 o 
   4   4   1     3957.74     3469.08     55.21 o 
   5   4   1     7631.62     7574.16     75.22 o 
   6   4   1     3028.94     2928.31     43.51 o 
   7   4   1      633.88      622.64     27.96 o 
   8   4   1       37.22       40.84     10.06 o 
   9   4   1       45.60       41.41     11.84 o 
  10   4   1      594.10      659.86     44.34 o 
  11   4   1     1039.79     1067.92     64.35 o 
 -12   5   1      294.57      224.96     46.76 o 
 -11   5   1       14.91      -22.29     27.86 o 
 -10   5   1      124.82      143.81     36.63 o 
  -9   5   1      838.07      793.91     42.73 o 
  -8   5   1     2720.81     2726.52     69.44 o 
  -7   5   1     3117.29     3269.33     66.58 o 
  -6   5   1     6356.95     6603.24     98.45 o 
  -5   5   1     2932.20     2832.35     60.95 o 
  -4   5   1     6633.61     7049.85     87.75 o 
  -3   5   1       14.15       24.01      5.09 o 
  -2   5   1     4527.71     4747.09     60.67 o 
  -1   5   1     3768.56     3537.37     57.09 o 
   0   5   1    12924.99    12286.91    140.36 o 
   1   5   1    10832.15    10202.13    100.22 o 
   2   5   1    10814.86    11140.73    149.02 o 
   3   5   1      354.22      336.23     24.71 o 
   4   5   1      296.50      369.29     24.31 o 
   5   5   1      319.76      390.09     27.26 o 
   6   5   1     3149.91     3108.97     77.61 o 
   7   5   1     4716.73     4803.58     83.62 o 
   8   5   1     3845.03     3887.84     79.14 o 
   9   5   1     1796.18     1796.87     61.10 o 
  10   5   1      406.67      474.57     43.07 o 
  11   5   1      426.62      463.25     47.72 o 
 -12   6   1      309.72      333.38     52.06 o 
 -11   6   1     1399.22     1479.31     80.85 o 
 -10   6   1     1741.87     1721.61     62.89 o 
  -9   6   1     1246.41     1196.88     60.86 o 
  -8   6   1      805.84      785.33     50.31 o 
  -7   6   1      148.50      105.12     29.42 o 
  -6   6   1       28.87       34.40     16.41 o 
  -5   6   1     3929.67     3936.11     74.94 o 
  -4   6   1     6351.59     6125.37     63.18 o 
  -3   6   1    12465.41    12401.53    125.26 o 
  -2   6   1     5783.19     6173.27     75.62 o 
  -1   6   1     2854.87     2938.58     49.25 o 
   0   6   1       20.28       36.22     12.85 o 
   1   6   1     1015.85     1083.38     25.49 o 
   2   6   1     6718.68     7086.15     84.19 o 
   3   6   1    11806.33    12420.75    247.25 o 
   4   6   1     9822.31     9291.28    135.97 o 
   5   6   1     6470.81     6434.95     91.66 o 
   6   6   1     2575.16     2608.55     57.29 o 
   7   6   1      239.68      251.79     29.48 o 
   8   6   1      110.48      121.89     35.32 o 
   9   6   1      923.90      883.66     56.42 o 
  10   6   1      935.46     1013.06     69.32 o 
  11   6   1      843.26      897.59     84.22 o 
 -11   7   1       99.48       89.12     46.62 o 
 -10   7   1      142.91      157.19     32.72 o 
  -9   7   1      695.22      721.18     46.13 o 
  -8   7   1     3692.71     3663.55     80.81 o 
  -7   7   1     3698.81     3905.97     82.35 o 
  -6   7   1     2573.16     2611.90     68.38 o 
  -5   7   1     2498.81     2575.78     59.14 o 
  -4   7   1     1351.12     1422.45     18.86 o 
  -3   7   1       62.93       65.68     20.55 o 
  -2   7   1     4608.03     4730.07     64.58 o 
  -1   7   1    15166.11    15282.29    179.26 o 
   0   7   1    10368.67     9787.14    130.60 o 
   1   7   1     7273.22     6822.94     76.51 o 
   2   7   1     1007.44      835.51     29.05 o 
   3   7   1      168.16      165.49     11.99 o 
   4   7   1      614.82      730.63     48.40 o 
   5   7   1       19.90        7.23     15.93 o 
   6   7   1     1197.56     1204.76     46.78 o 
   7   7   1     4821.67     4779.89    101.63 o 
   8   7   1     1793.00     1928.63     91.87 o 
   9   7   1      944.92      985.52     52.99 o 
  10   7   1      507.86      591.61     59.39 o 
  11   7   1      214.96      140.22     42.44 o 
 -11   8   1      924.58      935.92    125.45 o 
 -10   8   1     1383.81     1412.11     60.83 o 
  -9   8   1      247.04      288.44     38.73 o 
  -8   8   1      355.57      325.21     39.64 o 
  -7   8   1        0.41      -16.23     16.23 o 
  -6   8   1      130.29      144.67     21.71 o 
  -5   8   1      772.37      736.83     38.50 o 
  -4   8   1     2661.75     2530.55     51.48 o 
  -3   8   1     3596.09     3307.67     50.18 o 
  -2   8   1     3217.16     3067.51     46.66 o 
  -1   8   1      703.78      684.87     28.37 o 
   0   8   1        8.51        3.84     10.68 o 
   1   8   1     1150.70     1212.54     29.07 o 
   2   8   1     4323.57     4473.01    105.16 o 
   3   8   1     6843.52     6607.37     84.02 o 
   4   8   1     7006.91     6888.01    130.33 o 
   5   8   1     5584.66     5516.70    102.50 o 
   6   8   1     3642.11     3629.97     79.45 o 
   7   8   1     1889.83     1893.99     68.44 o 
   8   8   1        2.20       37.24     24.82 o 
   9   8   1      195.97      182.67     37.98 o 
  10   8   1      649.53      658.23     56.90 o 
  11   8   1      662.17      675.63     70.52 o 
 -11   9   1       37.11       12.76     28.89 o 
 -10   9   1      131.67       64.01     36.36 o 
  -9   9   1      777.46      781.68     58.64 o 
  -8   9   1     1948.05     1870.40     59.58 o 
  -7   9   1     1974.48     1975.89     69.75 o 
  -6   9   1     1643.77     1667.14     48.21 o 
  -5   9   1     1319.37     1241.23     41.56 o 
  -4   9   1      596.23      587.71     30.37 o 
  -3   9   1       28.75       45.20     12.11 o 
  -2   9   1     2977.07     3083.52     49.75 o 
  -1   9   1     5433.08     5280.98     82.60 o 
   0   9   1     4149.35     3768.90     58.40 o 
   1   9   1    10526.25    10648.24    116.35 o 
   2   9   1     6342.27     6127.39     71.52 o 
   3   9   1     1707.65     1706.91     46.88 o 
   4   9   1      386.58      417.25     15.43 o 
   5   9   1      270.06      294.38     41.60 o 
   6   9   1      205.13      304.81     33.54 o 
   7   9   1     3767.31     3697.62    109.36 o 
   8   9   1     1834.03     1855.35     94.24 o 
   9   9   1     1277.57     1260.25     70.41 o 
  10   9   1      438.60      477.08     94.24 o 
 -11  10   1      749.75      734.92     65.90 o 
 -10  10   1      644.92      713.93     70.13 o 
  -9  10   1      521.27      568.08     51.42 o 
  -8  10   1      720.58      676.55     40.83 o 
  -7  10   1      415.22      392.50     33.69 o 
  -6  10   1      842.67      842.33     46.48 o 
  -5  10   1     2217.26     2116.58     53.44 o 
  -4  10   1     6760.72     6609.90     81.18 o 
  -3  10   1     6117.47     6279.00     88.49 o 
  -2  10   1     4577.46     4592.62     73.88 o 
  -1  10   1     3792.57     3818.94     70.84 o 
   0  10   1      636.63      660.58     28.52 o 
   1  10   1      230.10      217.25     17.96 o 
   2  10   1     1592.23     1658.07     34.53 o 
   3  10   1     3703.68     3675.06     68.73 o 
   4  10   1     4704.81     4564.96     70.74 o 
   5  10   1     2793.76     2792.15     89.40 o 
   6  10   1     1158.36     1157.76     53.69 o 
   7  10   1      325.03      311.01     44.24 o 
   8  10   1        1.56       12.33     22.53 o 
   9  10   1      177.82      126.18     36.65 o 
  10  10   1      306.32      182.74     63.19 o 
 -10  11   1      121.10       99.87     33.62 o 
  -9  11   1      797.22      705.89     46.36 o 
  -8  11   1     1343.24     1328.67     67.54 o 
  -7  11   1     1774.29     1866.79     59.56 o 
  -6  11   1     1702.26     1701.17     52.02 o 
  -5  11   1     4608.80     4374.46    129.81 o 
  -4  11   1       76.12       98.72     18.18 o 
  -3  11   1        4.09        2.34     12.04 o 
  -2  11   1     1958.15     1954.60     49.64 o 
  -1  11   1     1669.52     1439.43     42.92 o 
   0  11   1     5292.60     5128.85    110.11 o 
   1  11   1     7323.54     7101.35     93.23 o 
   2  11   1     5061.22     5069.29     69.44 o 
   3  11   1     1293.61     1305.34     37.16 o 
   4  11   1       68.08       57.63     13.91 o 
   5  11   1      277.49      275.78     45.59 o 
   6  11   1      330.71      434.38     49.16 o 
   7  11   1     1848.21     1833.80     70.34 o 
   8  11   1     1567.81     1470.35     64.69 o 
   9  11   1      859.00      849.00     69.32 o 
  10  11   1      326.00      192.67     68.80 o 
 -10  12   1      633.66      627.55    193.38 o 
  -9  12   1      524.33      494.23     48.18 o 
  -8  12   1       53.20       73.75     25.48 o 
  -7  12   1        6.35        3.38     21.11 o 
  -6  12   1     1430.36     1313.90     52.66 o 
  -5  12   1     1326.86     1233.58     42.31 o 
  -4  12   1     9600.14     9467.93    120.50 o 
  -3  12   1     3370.89     3442.51     73.40 o 
  -2  12   1     5391.61     5442.79     91.62 o 
  -1  12   1     4689.71     4635.16     78.84 o 
   0  12   1     1002.63      971.30     37.73 o 
   1  12   1       49.76       83.29     17.85 o 
   2  12   1     1462.23     1490.96     36.60 o 
   3  12   1      461.88      453.25     27.61 o 
   4  12   1     6906.93     6802.16     85.74 o 
   5  12   1     1950.92     2001.24    103.79 o 
   6  12   1     1154.29     1148.24     58.16 o 
   7  12   1      449.29      418.93     43.08 o 
   8  12   1       30.84       36.37     37.21 o 
   9  12   1      159.61      122.75     36.10 o 
  10  12   1      402.95      259.76     84.50 o 
 -10  13   1       94.52      102.67     58.13 o 
  -9  13   1      644.46      673.45     61.54 o 
  -8  13   1     1479.78     1404.87    132.25 o 
  -7  13   1     1803.73     1722.23     76.12 o 
  -6  13   1     1234.58     1269.54     76.54 o 
  -5  13   1     2741.54     2628.92    118.10 o 
  -4  13   1       30.72       34.31     16.84 o 
  -3  13   1      120.74      122.81     20.91 o 
  -2  13   1     1299.97     1292.17     41.92 o 
  -1  13   1     7369.55     7324.63    113.63 o 
   0  13   1    10570.48    10369.77    164.64 o 
   1  13   1     4125.16     3925.20     65.87 o 
   2  13   1      247.01      283.99     23.23 o 
   3  13   1      531.14      625.52     43.52 o 
   4  13   1       42.45       56.79     11.89 o 
   5  13   1     1078.74     1075.46     71.96 o 
   6  13   1     1058.99     1061.03     58.94 o 
   7  13   1     1293.04     1329.53     73.92 o 
   8  13   1      941.30      928.78     62.40 o 
   9  13   1      730.36      726.14     62.83 o 
  -9  14   1      671.29      738.93     98.23 o 
  -8  14   1      187.19      169.94     42.87 o 
  -7  14   1        4.48        8.32     21.20 o 
  -6  14   1      150.97      135.72     37.03 o 
  -5  14   1      221.69      211.91     28.62 o 
  -4  14   1     4029.90     3886.99     64.29 o 
  -3  14   1     5861.88     5958.15    101.52 o 
  -2  14   1     5309.82     5366.50    100.35 o 
  -1  14   1     3916.74     3860.87     77.26 o 
   0  14   1     1106.76     1121.14     46.96 o 
   1  14   1       13.10       41.25     18.89 o 
   2  14   1      534.66      580.73     39.51 o 
   3  14   1     1447.41     1506.77     48.77 o 
   4  14   1     3363.57     3354.15     79.09 o 
   5  14   1     1925.76     1850.85    101.97 o 
   6  14   1      839.52      947.10     87.78 o 
   7  14   1      297.76      346.29     43.12 o 
   8  14   1        2.50      -27.30     27.30 o 
   9  14   1      196.82      109.19     53.60 o 
  -9  15   1      346.32      295.33     82.89 o 
  -8  15   1      887.59     1038.38     94.34 o 
  -7  15   1     1125.89     1023.31     66.33 o 
  -6  15   1     1242.41     1158.84     53.31 o 
  -5  15   1      228.49      187.06     26.50 o 
  -4  15   1      138.04      162.13     19.65 o 
  -3  15   1      109.15       70.01     19.77 o 
  -2  15   1      310.83      340.88     31.58 o 
  -1  15   1     2390.02     2419.40     74.59 o 
   0  15   1     2284.30     2234.43     61.13 o 
   1  15   1     1016.02     1052.71     42.59 o 
   2  15   1      643.84      699.89     35.62 o 
   3  15   1     1595.17     1616.37     53.67 o 
   4  15   1      402.18      355.80     39.52 o 
   5  15   1       29.23       14.23      7.70 o 
   6  15   1      737.03      768.90     87.42 o 
   7  15   1     1183.78     1202.91    102.20 o 
   8  15   1      746.82      708.84     85.85 o 
  -8  16   1      414.83      480.41     80.49 o 
  -7  16   1        0.91        3.98     40.44 o 
  -6  16   1      232.77      178.91     35.42 o 
  -5  16   1      724.28      612.46     34.88 o 
  -4  16   1     1306.29     1255.13     46.08 o 
  -3  16   1     2743.81     2717.93     63.44 o 
  -2  16   1     1239.11     1361.05     69.68 o 
  -1  16   1      169.81      174.48     31.49 o 
   0  16   1        6.34        2.89     13.71 o 
   1  16   1       97.99       95.58     28.14 o 
   2  16   1      767.60      723.11     46.20 o 
   3  16   1     2081.05     2144.33     74.55 o 
   4  16   1     1978.39     1953.23     78.47 o 
   5  16   1     1929.85     1951.33    100.16 o 
   6  16   1     1001.58     1180.68    102.75 o 
   7  16   1      321.13      301.29     45.86 o 
   8  16   1        0.03      -30.67     30.67 o 
  -7  17   1      889.90      955.71    108.55 o 
  -6  17   1      878.47      788.76     86.47 o 
  -5  17   1      513.83      517.87     53.95 o 
  -4  17   1       80.33       72.45     20.95 o 
  -3  17   1        1.68        4.48     15.94 o 
  -2  17   1      726.96      742.14     43.02 o 
  -1  17   1     1942.33     1875.69     62.12 o 
   0  17   1     1585.51     1543.12     52.95 o 
   1  17   1     2311.58     2322.72     60.08 o 
   2  17   1     1699.48     1847.84     71.80 o 
   3  17   1      598.04      674.77     49.86 o 
   4  17   1       34.65       62.13     24.12 o 
   5  17   1      127.50      169.66     59.49 o 
   6  17   1      253.94      270.59     77.20 o 
   7  17   1     1027.22      969.43     64.44 o 
  -7  18   1        6.73       -1.28     52.41 o 
  -6  18   1      180.02      172.45     61.68 o 
  -5  18   1      583.52      795.73     80.44 o 
  -4  18   1      735.81      712.61     43.60 o 
  -3  18   1     1122.98     1128.48     45.66 o 
  -2  18   1      944.56      978.37     49.42 o 
  -1  18   1      429.44      436.09     34.14 o 
   0  18   1       25.74       -3.74     20.39 o 
   1  18   1      114.24      140.56     27.52 o 
   2  18   1      742.65      764.07     49.37 o 
   3  18   1     1153.23     1182.40     55.89 o 
   4  18   1     1427.05     1359.25    109.22 o 
   5  18   1     1139.12     1270.81    104.89 o 
   6  18   1      743.68      847.33     91.15 o 
  -6  19   1      759.51      804.35    117.67 o 
  -5  19   1      380.18      417.30     79.48 o 
  -4  19   1      342.13      417.79     44.01 o 
  -3  19   1        3.19       20.04     26.01 o 
  -2  19   1      465.84      511.28     40.68 o 
  -1  19   1     1177.61     1264.03     55.66 o 
   0  19   1     2050.90     2151.27     62.88 o 
   1  19   1     1220.42     1150.11     63.08 o 
   2  19   1      692.92      700.61     62.82 o 
   3  19   1       57.55       84.07     31.59 o 
   4  19   1       20.76        8.48     43.35 o 
   5  19   1       21.94       23.07     41.70 o 
  -5  20   1      414.31      430.13    103.62 o 
  -4  20   1      570.07      551.70     86.27 o 
  -3  20   1     1311.95     1295.95     56.46 o 
  -2  20   1      764.99      737.12     43.92 o 
  -1  20   1      429.05      410.25     36.96 o 
   0  20   1       41.31       74.75     28.82 o 
   1  20   1       80.51       55.63     29.96 o 
   2  20   1      343.65      325.91     47.98 o 
   3  20   1     1264.26     1340.65     65.88 o 
   4  20   1      727.77      849.38    129.40 o 
  -3  21   1        1.64      -14.43     18.10 o 
  -2  21   1      159.82      131.17     33.42 o 
  -1  21   1      735.51      786.16     45.19 o 
   0  21   1      847.45      891.27     77.65 o 
   1  21   1      833.88      870.53     70.58 o 
   2  21   1      708.81      743.59     57.57 o 
   3  21   1      234.90      202.58     63.82 o 
 -12   0   2      295.77      266.67     90.13 o 
 -11   0   2      155.69      153.67     27.25 o 
 -10   0   2      149.83       81.75     46.71 o 
  -9   0   2     1002.46     1063.86     54.20 o 
  -8   0   2     1128.75     1182.95     50.15 o 
  -7   0   2     2514.57     2482.30     56.44 o 
  -6   0   2     3815.61     3713.75     65.13 o 
  -5   0   2     7724.11     7921.95    144.30 o 
  -4   0   2     7604.86     8141.75    156.02 o 
  -3   0   2    13111.10    13418.49    279.73 o 
  -2   0   2     9081.57     8594.82    181.83 o 
  -1   0   2     7489.24     9044.33    129.39 o 
   0   0   2    42925.12    43909.44   1261.85 o 
   1   0   2     3386.96     3518.15     55.24 o 
   2   0   2     5150.31     4806.09     80.53 o 
   3   0   2     8608.59     8407.73    101.06 o 
   4   0   2     2453.48     2177.49     46.40 o 
   5   0   2     1238.48     1166.33     36.98 o 
   6   0   2     5310.12     5198.63     85.29 o 
   7   0   2      114.79      177.73     21.80 o 
   8   0   2     4154.94     4226.83     78.62 o 
   9   0   2     1295.87     1378.24     48.65 o 
  10   0   2      306.37      302.31     45.57 o 
  11   0   2       82.16       76.46     74.62 o 
 -12   1   2      604.63      591.43     45.74 o 
 -11   1   2      969.33      971.97     38.80 o 
 -10   1   2     1577.21     1606.15     40.18 o 
  -9   1   2     5516.26     5693.59     88.26 o 
  -8   1   2       59.39       73.58     15.51 o 
  -7   1   2      526.34      533.30     22.59 o 
  -6   1   2        4.80       17.81     10.53 o 
  -5   1   2     4382.70     4660.12     53.90 o 
  -4   1   2    19053.29    19403.20    177.70 o 
  -3   1   2    20680.35    21383.84    244.05 o 
  -2   1   2    16757.10    16569.98    281.41 o 
  -1   1   2     5424.97     4771.15     76.47 o 
   0   1   2     5617.87     5896.15     72.36 o 
   1   1   2      168.19      252.69     14.54 o 
   2   1   2     2336.22     2097.72     29.83 o 
   3   1   2     5450.83     5269.71     53.11 o 
   4   1   2     7895.03     8003.40     79.08 o 
   5   1   2     4877.80     4950.95     54.19 o 
   6   1   2     4083.82     3989.97     55.16 o 
   7   1   2       72.34       62.63     14.22 o 
   8   1   2     1109.13     1033.12     31.94 o 
   9   1   2      582.49      556.33     24.03 o 
  10   1   2      411.36      408.10     27.05 o 
  11   1   2      685.66      683.17     47.98 o 
 -12   2   2      302.90      313.55     79.36 o 
 -11   2   2      136.19      106.40     19.33 o 
 -10   2   2       24.86       25.04     16.83 o 
  -9   2   2      945.27     1002.57     27.63 o 
  -8   2   2     1473.97     1518.69     33.69 o 
  -7   2   2     4213.47     4375.73     54.22 o 
  -6   2   2     6067.91     6182.82     65.26 o 
  -5   2   2     7313.76     7632.32     77.28 o 
  -4   2   2     6355.34     6603.42     66.36 o 
  -3   2   2     5459.35     5580.17     60.06 o 
  -2   2   2      315.84      230.89     11.48 o 
  -1   2   2     2171.80     2362.77     51.39 o 
   0   2   2      274.85      363.60     15.36 o 
   1   2   2     9377.26     9448.69     89.46 o 
   2   2   2    12044.87    11507.24    107.98 o 
   3   2   2     6896.62     6318.31     59.50 o 
   4   2   2     7469.40     8017.13     78.35 o 
   5   2   2        1.68       10.76      8.36 o 
   6   2   2      659.09      632.26     19.18 o 
   7   2   2      730.51      659.87     21.27 o 
   8   2   2     4221.34     4217.68     65.15 o 
   9   2   2     1698.52     1760.85     39.31 o 
  10   2   2      454.20      561.41     28.18 o 
  11   2   2      249.42      247.27     36.68 o 
 -12   3   2      494.93      613.49     69.97 o 
 -11   3   2      320.18      444.32     65.09 o 
 -10   3   2      809.40      789.65     33.04 o 
  -9   3   2     2163.95     2216.39     37.48 o 
  -8   3   2     1767.27     1834.68     31.42 o 
  -7   3   2      775.60      849.38     20.75 o 
  -6   3   2      163.59      178.80     12.31 o 
  -5   3   2     5275.71     5601.35     53.10 o 
  -4   3   2     3913.74     3824.63     38.95 o 
  -3   3   2    10820.74    10808.81    124.73 o 
  -2   3   2    21105.92    19852.17    255.75 o 
  -1   3   2     1786.25     1465.52     51.28 o 
   0   3   2     3845.62     3904.67     43.47 o 
   1   3   2     1067.46     1140.83     21.72 o 
   2   3   2      550.49      447.28     15.08 o 
   3   3   2     8502.38     8207.08     74.57 o 
   4   3   2     5953.33     5885.89     59.72 o 
   5   3   2     8312.07     8632.72     82.35 o 
   6   3   2     4302.98     4270.97     52.17 o 
   7   3   2      833.63      812.50     22.41 o 
   8   3   2      192.12      188.22     18.68 o 
   9   3   2       21.25       21.09     14.77 o 
  10   3   2      307.52      294.72     37.68 o 
  11   3   2      700.22      726.70     53.27 o 
 -12   4   2      526.34      706.95    127.09 o 
 -11   4   2      185.51      167.58     50.07 o 
 -10   4   2       10.13        2.99      6.01 o 
  -9   4   2      580.61      573.76     20.52 o 
  -8   4   2     1339.83     1313.14     27.41 o 
  -7   4   2     3433.40     3427.84     46.22 o 
  -6   4   2     8303.53     8368.41     96.11 o 
  -5   4   2     2537.90     2389.02     29.40 o 
  -4   4   2     4782.96     4999.65     56.46 o 
  -3   4   2        4.62       10.95      6.42 o 
  -2   4   2     2448.79     2317.55     44.74 o 
  -1   4   2     4750.22     5111.65     71.12 o 
   0   4   2     7448.05     7611.78     87.37 o 
   1   4   2    12067.12    11944.05    125.41 o 
   2   4   2    14581.00    14322.89    146.45 o 
   3   4   2      190.64       95.99      8.84 o 
   4   4   2     2638.70     2512.59     28.34 o 
   5   4   2        2.86       -5.30      5.30 o 
   6   4   2      832.15      765.28     17.30 o 
   7   4   2     5150.76     4927.05     58.99 o 
   8   4   2     4906.83     4757.66     74.78 o 
   9   4   2     2376.23     2427.37     71.81 o 
  10   4   2      666.57      753.27     50.02 o 
  11   4   2      489.66      563.85     50.43 o 
 -12   5   2      481.55      417.56     91.60 o 
 -11   5   2      821.36      892.74     74.22 o 
 -10   5   2     1185.93     1203.38     58.55 o 
  -9   5   2     1457.99     1552.58     59.07 o 
  -8   5   2     1207.70     1204.63     37.31 o 
  -7   5   2      462.35      476.19     13.03 o 
  -6   5   2      384.66      396.47     12.55 o 
  -5   5   2     4104.25     4202.63     67.06 o 
  -4   5   2     1334.92     1268.21     18.97 o 
  -3   5   2     8867.76     8821.18    159.71 o 
  -2   5   2     6125.38     5542.03     71.24 o 
  -1   5   2     7077.88     6626.06     82.52 o 
   0   5   2       25.63       42.04     22.32 o 
   1   5   2      142.76      157.31     14.92 o 
   2   5   2     1962.29     1898.00     25.98 o 
   3   5   2     7269.91     7142.09     80.80 o 
   4   5   2     4163.06     3985.89     49.44 o 
   5   5   2     7979.07     7961.86     85.62 o 
   6   5   2     4547.50     4556.04     79.32 o 
   7   5   2     1911.56     1828.19     53.93 o 
   8   5   2      293.53      309.72     33.46 o 
   9   5   2        8.75       30.57     22.94 o 
  10   5   2      270.91      264.33     37.27 o 
  11   5   2      515.71      572.63     61.14 o 
 -12   6   2      263.43      360.00    114.30 o 
 -11   6   2       54.01       35.04     28.57 o 
 -10   6   2       70.35       73.29     40.10 o 
  -9   6   2      590.85      624.57     44.49 o 
  -8   6   2     1727.23     1742.51     50.84 o 
  -7   6   2     2282.69     2313.82     53.47 o 
  -6   6   2     3262.53     3101.05     47.04 o 
  -5   6   2     3019.43     2858.49     38.92 o 
  -4   6   2     2495.54     2644.58     29.44 o 
  -3   6   2       13.23       22.62     10.20 o 
  -2   6   2     2827.98     2873.85     47.69 o 
  -1   6   2     8221.40     8394.21     95.55 o 
   0   6   2    14098.19    14111.66    171.42 o 
   1   6   2     6658.97     6310.33     88.78 o 
   2   6   2     6579.48     6110.20     61.87 o 
   3   6   2     1603.96     1376.10     23.32 o 
   4   6   2     4051.21     3805.80     69.27 o 
   5   6   2        0.90        8.36     16.12 o 
   6   6   2      734.65      764.76     40.76 o 
   7   6   2     2671.98     2688.44     68.66 o 
   8   6   2     1215.33     1305.45     58.51 o 
   9   6   2     1228.30     1234.05     55.43 o 
  10   6   2     1101.53     1192.62     72.12 o 
  11   6   2      387.71      409.15     50.35 o 
 -12   7   2      332.24      194.40    159.83 o 
 -11   7   2     1251.61     1253.70     66.92 o 
 -10   7   2     1775.53     1743.98    109.38 o 
  -9   7   2      574.69      662.30     46.80 o 
  -8   7   2     1660.50     1695.60     62.97 o 
  -7   7   2      475.93      494.22     39.08 o 
  -6   7   2        1.59       -1.10     10.82 o 
  -5   7   2     2826.06     2838.67     42.31 o 
  -4   7   2     8384.12     8522.37     85.31 o 
  -3   7   2     8083.11     8147.26     96.79 o 
  -2   7   2     4213.98     3839.74     56.15 o 
  -1   7   2     1348.97     1061.17     23.29 o 
   0   7   2      341.93      288.50     19.94 o 
   1   7   2      154.77      227.18     38.79 o 
   2   7   2     1572.77     1293.17     29.65 o 
   3   7   2     3427.82     3425.41     40.77 o 
   4   7   2     6375.79     6506.34    113.38 o 
   5   7   2     4310.38     4300.31     80.21 o 
   6   7   2     2055.31     2070.68     57.16 o 
   7   7   2     1507.65     1423.28     55.85 o 
   8   7   2        3.04       20.73     25.89 o 
   9   7   2       21.23       39.36     28.08 o 
  10   7   2      189.37      193.98     53.04 o 
  11   7   2      237.09      230.45     45.72 o 
 -11   8   2      144.27      120.24     42.12 o 
 -10   8   2       15.29      -23.24     23.24 o 
  -9   8   2       35.55       34.98     20.92 o 
  -8   8   2      687.11      696.82     36.51 o 
  -7   8   2     1325.34     1235.39     42.32 o 
  -6   8   2     2193.63     2213.19     97.07 o 
  -5   8   2     3197.04     3201.62     41.34 o 
  -4   8   2     2591.70     2578.17     34.36 o 
  -3   8   2       16.97       13.69     12.13 o 
  -2   8   2     1292.33     1427.98     40.18 o 
  -1   8   2    11808.88    12313.90    135.97 o 
   0   8   2    10309.26    10731.05    118.21 o 
   1   8   2    16951.39    17755.63    218.17 o 
   2   8   2    11933.23    11726.55    182.51 o 
   3   8   2     8783.35     8790.81    101.72 o 
   4   8   2     2351.92     2536.45     84.48 o 
   5   8   2        7.65       34.00     21.65 o 
   6   8   2     1766.92     1719.30     64.16 o 
   7   8   2     5222.27     5026.20    122.95 o 
   8   8   2     1087.18     1138.89     57.62 o 
   9   8   2     1249.87     1337.98     65.07 o 
  10   8   2     1041.75     1116.78     74.41 o 
 -11   9   2      714.92      623.29    123.09 o 
 -10   9   2      914.42      886.63     63.45 o 
  -9   9   2      392.74      446.82     38.50 o 
  -8   9   2     2575.14     2405.26     72.87 o 
  -7   9   2      796.30      807.49     43.22 o 
  -6   9   2       34.28       33.18     13.68 o 
  -5   9   2      915.35      939.65     21.87 o 
  -4   9   2     3179.90     3275.89     80.39 o 
  -3   9   2     6183.30     5971.34     85.74 o 
  -2   9   2     8057.86     7823.41    107.40 o 
  -1   9   2     5813.19     5536.95     72.83 o 
   0   9   2     2198.32     2019.15     36.35 o 
   1   9   2       46.14       83.90     16.23 o 
   2   9   2      300.04      266.00     25.10 o 
   3   9   2     4208.60     4163.93     51.99 o 
   4   9   2     4622.58     4381.70    112.73 o 
   5   9   2     4269.51     4191.66    120.19 o 
   6   9   2     2211.34     2123.87     76.88 o 
   7   9   2     1193.91     1189.10     63.92 o 
   8   9   2        2.92        8.40     20.81 o 
   9   9   2        1.39       29.45     27.77 o 
  10   9   2      128.47      129.13     40.42 o 
 -11  10   2       57.30      -25.56     69.40 o 
 -10  10   2       52.37       13.85     22.37 o 
  -9  10   2      416.43      470.05     45.45 o 
  -8  10   2     1359.51     1384.32     74.57 o 
  -7  10   2     1926.21     1843.38     51.45 o 
  -6  10   2     2820.47     2742.33     57.71 o 
  -5  10   2     3190.80     3144.07     39.09 o 
  -4  10   2     1346.47     1349.18     37.23 o 
  -3  10   2       57.39       92.50     22.80 o 
  -2  10   2       30.95       15.50     17.41 o 
  -1  10   2     1398.24     1316.72     32.14 o 
   0  10   2     5805.39     5769.85     80.08 o 
   1  10   2     6422.90     6132.28     89.45 o 
   2  10   2     3079.04     2894.64     65.69 o 
   3  10   2     3233.44     3106.32     45.09 o 
   4  10   2      241.60      256.12     19.55 o 
   5  10   2     1490.73     1400.48     69.86 o 
   6  10   2      158.94      153.67     37.46 o 
   7  10   2     2123.85     2024.00     71.55 o 
   8  10   2     1388.65     1433.42     82.79 o 
   9  10   2      947.98      969.23     61.93 o 
  10  10   2      482.04      418.87    148.85 o 
 -10  11   2      703.07       19.12     55.10 o 
  -9  11   2      871.59      849.73     72.94 o 
  -8  11   2     1338.59     1457.47     96.51 o 
  -7  11   2       97.45      118.95     27.66 o 
  -6  11   2      375.40      337.37     32.66 o 
  -5  11   2      751.42      748.42     18.97 o 
  -4  11   2     3994.28     4030.31     65.90 o 
  -3  11   2     3744.37     3612.90     68.97 o 
  -2  11   2     7217.89     7117.72    110.31 o 
  -1  11   2     8789.18     8816.48    106.48 o 
   0  11   2     1712.35     1650.47     37.42 o 
   1  11   2       16.91       -6.86     16.01 o 
   2  11   2      639.55      657.06     32.35 o 
   3  11   2      743.07      731.75     25.64 o 
   4  11   2     4804.61     4762.83     76.59 o 
   5  11   2     2448.44     2569.18    101.17 o 
   6  11   2     1894.77     1823.09     72.17 o 
   7  11   2      741.98      671.48     56.28 o 
   8  11   2       64.37       99.55     34.30 o 
   9  11   2       71.49       34.06     36.78 o 
  10  11   2      348.39      365.16     99.72 o 
 -10  12   2        3.78        0.25     43.19 o 
  -9  12   2      252.09      208.88     38.62 o 
  -8  12   2     1238.31     1122.34     60.26 o 
  -7  12   2     2134.26     2188.21    111.33 o 
  -6  12   2     1923.07     1898.27     89.34 o 
  -5  12   2     7575.04     7211.33    146.17 o 
  -4  12   2      927.98      931.12     41.34 o 
  -3  12   2      326.49      341.79     25.10 o 
  -2  12   2       85.66       61.98     18.96 o 
  -1  12   2     1519.67     1530.32     42.08 o 
   0  12   2     4640.15     4607.78     75.88 o 
   1  12   2     3413.59     3410.49     67.19 o 
   2  12   2      618.60      571.86     31.84 o 
   3  12   2     2806.16     2706.95     68.17 o 
   4  12   2       11.16       -2.89     17.86 o 
   5  12   2        4.23       -1.84     27.78 o 
   6  12   2      818.48      792.42     51.37 o 
   7  12   2     1192.49     1269.80     73.22 o 
   8  12   2     1301.52     1341.35     69.02 o 
   9  12   2      838.86      825.72     75.75 o 
 -10  13   2      907.03     1127.55    125.84 o 
  -9  13   2      656.28      704.55     79.98 o 
  -8  13   2      325.85      353.97     60.31 o 
  -7  13   2       10.85       40.97     24.68 o 
  -6  13   2      226.94      184.07     22.28 o 
  -5  13   2      945.24      994.30     36.03 o 
  -4  13   2     7951.09     7939.96    109.26 o 
  -3  13   2     2682.23     2786.11     59.54 o 
  -2  13   2     1063.39     1078.75     41.04 o 
  -1  13   2      742.72      684.37     31.02 o 
   0  13   2      324.93      357.38     26.65 o 
   1  13   2        0.54        9.55     15.83 o 
   2  13   2      363.93      318.03     37.76 o 
   3  13   2      353.33      403.01     30.58 o 
   4  13   2     4083.42     3952.68     67.48 o 
   5  13   2     1613.28     1694.26     94.53 o 
   6  13   2      955.32      856.43     92.16 o 
   7  13   2      501.90      524.97     53.16 o 
   8  13   2       55.57       96.98     37.02 o 
   9  13   2       12.46      -29.13     36.76 o 
  -9  14   2      195.71      215.95     71.69 o 
  -8  14   2     1041.71     1298.46    105.69 o 
  -7  14   2     1254.80     1458.33    114.30 o 
  -6  14   2     1594.35     1447.12    100.78 o 
  -5  14   2     2580.83     2437.53    103.79 o 
  -4  14   2     1944.63     1956.84     51.70 o 
  -3  14   2      631.32      689.53     43.24 o 
  -2  14   2        4.22      -22.95     22.95 o 
  -1  14   2      883.36      896.36     34.14 o 
   0  14   2     1177.45     1222.10     41.05 o 
   1  14   2      709.78      805.29     39.92 o 
   2  14   2     1597.41     1601.41     51.73 o 
   3  14   2     5298.30     5047.65    109.69 o 
   4  14   2      391.96      323.94     21.39 o 
   5  14   2        7.82       -3.22     27.68 o 
   6  14   2      464.04      508.67     76.50 o 
   7  14   2      599.16      666.52     55.40 o 
   8  14   2      620.22      685.27     75.36 o 
  -9  15   2      435.13      473.36     81.73 o 
  -8  15   2      495.48      637.14    117.68 o 
  -7  15   2       56.88       86.29     49.54 o 
  -6  15   2        6.52        7.90     22.26 o 
  -5  15   2      218.50      213.43     30.25 o 
  -4  15   2     2840.38     2835.13     64.07 o 
  -3  15   2     4917.38     4929.57     92.75 o 
  -2  15   2     2954.23     2890.61     66.69 o 
  -1  15   2     2028.43     1954.42     56.04 o 
   0  15   2     1141.24     1079.03     39.75 o 
   1  15   2       50.99       50.25     22.58 o 
   2  15   2      320.93      325.03     38.80 o 
   3  15   2     2259.84     2294.65     67.73 o 
   4  15   2     1771.81     1756.92     49.54 o 
   5  15   2     1902.26     1968.08     98.68 o 
   6  15   2      871.91      962.28    108.61 o 
   7  15   2      500.93      604.16     59.57 o 
   8  15   2        6.34       22.47     67.57 o 
  -8  16   2      368.86      421.22    100.02 o 
  -7  16   2      681.80      770.35     84.43 o 
  -6  16   2      832.73      924.63     83.25 o 
  -5  16   2      555.06      552.20     26.90 o 
  -4  16   2      782.89      769.10     51.07 o 
  -3  16   2      156.92      161.15     34.47 o 
  -2  16   2      276.47      270.09     26.80 o 
  -1  16   2     2374.45     2349.87     57.89 o 
   0  16   2     1999.30     2131.04     73.91 o 
   1  16   2     2077.03     2135.98     72.15 o 
   2  16   2     2718.65     2830.72     74.58 o 
   3  16   2     1403.16     1447.65     69.06 o 
   4  16   2      150.74      149.28     25.44 o 
   5  16   2        1.05      -14.60     33.10 o 
   6  16   2       63.51      117.69     60.45 o 
   7  16   2      981.95      954.00     77.63 o 
  -8  17   2      534.07      524.86     86.86 o 
  -7  17   2       10.70        3.34     37.74 o 
  -6  17   2       27.09       58.06     47.70 o 
  -5  17   2      177.55      111.00     27.31 o 
  -4  17   2      709.03      707.37     39.41 o 
  -3  17   2     1675.70     1599.45     48.24 o 
  -2  17   2     2132.65     2145.16     64.42 o 
  -1  17   2     1139.35     1189.73     44.06 o 
   0  17   2      382.62      480.09     38.48 o 
   1  17   2       42.68       19.07     21.94 o 
   2  17   2      589.18      677.36     55.72 o 
   3  17   2     1120.66     1154.82     51.80 o 
   4  17   2     1559.99     1450.97     50.26 o 
   5  17   2     1426.69     1519.88     96.88 o 
   6  17   2      979.71     1109.86    122.32 o 
   7  17   2      510.75      484.82     57.82 o 
  -7  18   2      573.98      669.56    119.49 o 
  -6  18   2      843.08      948.79    103.29 o 
  -5  18   2      829.37      921.74     83.50 o 
  -4  18   2      370.18      394.68     40.20 o 
  -3  18   2        1.20       -0.09     20.27 o 
  -2  18   2      359.20      359.25     30.98 o 
  -1  18   2     1249.95     1232.44     59.84 o 
   0  18   2     1790.63     1867.20     73.76 o 
   1  18   2     2245.47     2204.00     77.69 o 
   2  18   2     2130.90     2211.21     72.52 o 
   3  18   2      567.39      545.27     46.73 o 
   4  18   2      194.93      234.12     61.09 o 
   5  18   2        0.05        7.15     40.53 o 
   6  18   2       25.82       -6.42     46.55 o 
  -6  19   2       75.31       99.51     58.58 o 
  -5  19   2      512.06      580.57     90.21 o 
  -4  19   2      841.07      844.97     44.15 o 
  -3  19   2     1396.00     1367.27     61.02 o 
  -2  19   2      743.72      820.92     49.67 o 
  -1  19   2      568.47      610.72     47.35 o 
   0  19   2      124.82      107.93     31.41 o 
   1  19   2        4.51        4.21     36.31 o 
   2  19   2      103.35       89.80     36.30 o 
   3  19   2      652.53      666.90     48.75 o 
   4  19   2      840.93      832.15     95.17 o 
   5  19   2     1068.54     1128.59     97.63 o 
  -5  20   2      344.64      330.39     73.42 o 
  -4  20   2      439.21      422.69     61.36 o 
  -3  20   2        4.26       14.15     19.28 o 
  -2  20   2      200.41      154.50     36.55 o 
  -1  20   2      646.83      722.10     56.34 o 
   0  20   2     1083.07     1118.92     78.05 o 
   1  20   2      954.95     1130.59     81.62 o 
   2  20   2     1073.46     1126.55     68.20 o 
   3  20   2      496.71      411.37     45.65 o 
   4  20   2      280.63      276.96     77.40 o 
  -3  21   2      933.74      926.75     60.36 o 
  -2  21   2      830.33      880.86     59.39 o 
  -1  21   2      341.88      418.41     96.68 o 
   0  21   2      159.89      103.15     34.96 o 
   1  21   2        1.75        2.28     21.38 o 
   2  21   2       89.98       74.85     45.92 o 
 -12   0   3      304.54      297.38     48.46 o 
 -11   0   3     1299.33     1294.94     60.09 o 
 -10   0   3     1101.34     1188.46     45.97 o 
  -9   0   3     4265.03     4388.20     96.31 o 
  -8   0   3      163.37      219.48     30.56 o 
  -7   0   3     2531.77     2483.11     78.20 o 
  -6   0   3     1803.48     1896.10     60.73 o 
  -5   0   3      709.67      639.55     41.07 o 
  -4   0   3     3685.26     3768.44     71.72 o 
  -3   0   3       67.68      120.58     34.23 o 
  -2   0   3    99466.83   110999.13   2158.42 o 
  -1   0   3    14746.78    14285.31    248.32 o 
   0   0   3     1433.14     1586.68     55.67 o 
   1   0   3     4810.40     4483.52    111.54 o 
   2   0   3      207.65      236.52     29.03 o 
   3   0   3     1200.02     1079.25     43.55 o 
   4   0   3     2791.66     2368.99     50.69 o 
   5   0   3     4235.67     3860.75    128.46 o 
   6   0   3     4452.74     4391.21     83.28 o 
   7   0   3     2042.31     2106.87     63.39 o 
   8   0   3      857.80      886.22     42.07 o 
   9   0   3       82.86       84.02     28.57 o 
  10   0   3      224.69      209.58     39.30 o 
  11   0   3      473.25      794.32    135.41 o 
 -12   1   3      538.29      568.75     40.27 o 
 -11   1   3      371.10      417.98     37.18 o 
 -10   1   3       78.44      103.70     22.63 o 
  -9   1   3      103.32       96.26     21.77 o 
  -8   1   3     1280.75     1278.99     32.11 o 
  -7   1   3     4157.55     4181.48     57.96 o 
  -6   1   3     7751.87     8194.59     91.42 o 
  -5   1   3    13185.64    13538.28    141.97 o 
  -4   1   3    11933.11    11700.69    134.68 o 
  -3   1   3      576.66      621.41     27.87 o 
  -2   1   3     2477.14     2729.51     61.59 o 
  -1   1   3     6989.78     6187.05     83.16 o 
   0   1   3    10307.23     9643.15    122.94 o 
   1   1   3    10289.97     9543.65    122.23 o 
   2   1   3    11760.58    11550.99    120.67 o 
   3   1   3    12995.16    13465.19    124.18 o 
   4   1   3     1877.92     1923.62     34.05 o 
   5   1   3       11.85       37.65     12.17 o 
   6   1   3      405.53      443.63     22.61 o 
   7   1   3      526.11      546.61     28.87 o 
   8   1   3     2087.62     2092.96     44.21 o 
   9   1   3     1602.48     1672.27     46.87 o 
  10   1   3      915.12      866.71     31.79 o 
  11   1   3      304.31      200.04     35.13 o 
 -12   2   3      117.26      119.97     36.61 o 
 -11   2   3      553.38      532.14     36.92 o 
 -10   2   3     1327.98     1357.04     40.35 o 
  -9   2   3     3475.56     3507.85     69.71 o 
  -8   2   3     2253.81     2249.16     42.29 o 
  -7   2   3     1704.20     1713.90     33.32 o 
  -6   2   3      770.59      829.79     23.75 o 
  -5   2   3      311.97      284.95     19.46 o 
  -4   2   3     7340.04     7482.56    101.86 o 
  -3   2   3    14851.55    15101.63    413.92 o 
  -2   2   3     6889.13     6873.13    200.35 o 
  -1   2   3    44513.15    48276.73   1074.49 o 
   0   2   3     2967.17     2917.21     43.70 o 
   1   2   3      270.91      227.24     18.27 o 
   2   2   3      158.84      186.62     15.76 o 
   3   2   3     6696.85     6848.84     69.32 o 
   4   2   3     5398.77     5194.38     55.52 o 
   5   2   3     5236.73     5017.53     64.83 o 
   6   2   3     4051.52     4082.03     52.42 o 
   7   2   3     1937.85     2009.91     37.55 o 
   8   2   3      152.81      189.85     20.77 o 
   9   2   3       70.05       65.83     20.39 o 
  10   2   3      200.09      172.59     23.77 o 
  11   2   3      539.98      530.89     48.02 o 
 -12   3   3      789.59      832.91     95.52 o 
 -11   3   3      460.65      526.40     75.74 o 
 -10   3   3       51.72       46.62     15.54 o 
  -9   3   3      223.83      275.63     19.87 o 
  -8   3   3      972.35     1048.31     28.57 o 
  -7   3   3     3388.79     3452.79     53.91 o 
  -6   3   3     4726.45     5069.47     62.42 o 
  -5   3   3     5127.15     5071.35     68.68 o 
  -4   3   3     9255.99     9245.24     99.08 o 
  -3   3   3     3770.03     3677.99     88.18 o 
  -2   3   3     2894.22     2553.72     80.24 o 
  -1   3   3     1648.81     1485.71     31.21 o 
   0   3   3      719.25      622.84     21.55 o 
   1   3   3    11160.83    10600.82    105.53 o 
   2   3   3     7873.62     7536.84     75.91 o 
   3   3   3     7492.93     7632.79     80.04 o 
   4   3   3     3428.82     3453.45     45.91 o 
   5   3   3      899.46      924.49     29.20 o 
   6   3   3      101.94      118.83     12.92 o 
   7   3   3     4053.15     3995.12     57.81 o 
   8   3   3     2780.22     2718.79     47.40 o 
   9   3   3     1666.15     1571.86     43.38 o 
  10   3   3      918.87     1018.15     61.54 o 
  11   3   3      517.49      474.37     52.75 o 
 -12   4   3      215.79      331.90     80.36 o 
 -11   4   3      222.41      255.47     68.43 o 
 -10   4   3      800.03      851.86     68.44 o 
  -9   4   3     1602.38     1555.52     61.99 o 
  -8   4   3     2297.07     2292.74     38.09 o 
  -7   4   3      407.73      414.74     18.84 o 
  -6   4   3      310.20      331.31     16.98 o 
  -5   4   3      655.01      549.38     19.09 o 
  -4   4   3     2637.39     2463.67     51.45 o 
  -3   4   3    13619.51    13412.69    284.35 o 
  -2   4   3    25229.53    24925.70    337.89 o 
  -1   4   3    15650.43    15679.40    210.66 o 
   0   4   3     5834.97     5599.27     94.26 o 
   1   4   3      185.34      113.45     16.54 o 
   2   4   3     2398.77     2532.26     35.49 o 
   3   4   3     8082.33     8213.74     82.95 o 
   4   4   3     2359.21     1972.99     34.81 o 
   5   4   3     4945.73     4837.61     59.90 o 
   6   4   3     3399.06     3364.55     45.01 o 
   7   4   3     1449.55     1406.53     31.82 o 
   8   4   3      346.62      342.04     18.77 o 
   9   4   3       52.04       48.67     26.54 o 
  10   4   3       19.51       24.40     26.86 o 
  11   4   3      604.67      652.38     57.04 o 
 -12   5   3      568.31      769.13    102.35 o 
 -11   5   3      212.79      215.94     70.09 o 
 -10   5   3       54.48       41.46     15.60 o 
  -9   5   3       73.34       73.03     14.18 o 
  -8   5   3      400.76      426.95     18.03 o 
  -7   5   3     3023.63     3189.31     41.75 o 
  -6   5   3     5925.22     6050.54     78.15 o 
  -5   5   3     7252.80     7119.24     83.86 o 
  -4   5   3     5669.63     5555.77     84.55 o 
  -3   5   3     1911.74     1692.19     61.18 o 
  -2   5   3      841.04      952.22     49.15 o 
  -1   5   3     1979.42     1952.86     35.14 o 
   0   5   3     9113.08     8672.33     94.96 o 
   1   5   3    10032.63     9746.09    138.40 o 
   2   5   3     8643.96     8314.76     97.98 o 
   3   5   3     5973.98     5846.20     62.53 o 
   4   5   3      982.82      887.70     21.13 o 
   5   5   3      138.72      121.76      9.89 o 
   6   5   3     1623.53     1625.03     28.00 o 
   7   5   3     1774.10     1652.49     47.27 o 
   8   5   3     1283.52     1312.15     52.92 o 
   9   5   3      816.26      858.43     53.68 o 
  10   5   3      846.70      902.93     57.23 o 
  11   5   3      412.70      490.66     54.54 o 
 -12   6   3      412.97       32.29     95.72 o 
 -11   6   3      584.82      647.75     89.63 o 
 -10   6   3      860.41      888.16     78.00 o 
  -9   6   3      919.45      927.93     45.05 o 
  -8   6   3     1768.23     1676.64     64.22 o 
  -7   6   3      315.47      308.25     14.03 o 
  -6   6   3      479.78      468.94     17.38 o 
  -5   6   3     3410.80     3287.25     40.86 o 
  -4   6   3     7140.43     7074.09     97.02 o 
  -3   6   3     6104.71     6122.79     90.52 o 
  -2   6   3    11296.34    11740.47    265.41 o 
  -1   6   3     5704.02     5872.65     72.11 o 
   0   6   3    16537.78    17722.63    251.23 o 
   1   6   3     6999.71     7250.43     73.45 o 
   2   6   3     1689.68     1787.97     36.09 o 
   3   6   3     2468.61     2520.96     41.29 o 
   4   6   3     4003.32     3666.18     51.76 o 
   5   6   3     4925.64     4670.93     61.25 o 
   6   6   3     4311.58     4222.09     91.94 o 
   7   6   3     2449.79     2443.96    105.25 o 
   8   6   3      988.26     1021.87     54.77 o 
   9   6   3       53.61       32.41     27.43 o 
  10   6   3        9.84      -30.73     30.73 o 
 -12   7   3      309.92      223.32    195.08 o 
 -11   7   3      254.83       99.86    111.52 o 
 -10   7   3       68.84       29.70     41.29 o 
  -9   7   3       10.19        7.50     31.83 o 
  -8   7   3      531.36      548.73     45.41 o 
  -7   7   3     2367.51     2349.96     66.20 o 
  -6   7   3     2792.39     2724.00     70.66 o 
  -5   7   3     5504.13     5395.47     57.79 o 
  -4   7   3     1463.63     1279.52     30.29 o 
  -3   7   3      479.35      389.58     27.36 o 
  -2   7   3     2641.42     2807.52     39.24 o 
  -1   7   3     7082.97     7248.83     93.21 o 
   0   7   3     5939.95     5555.93     79.65 o 
   1   7   3     7789.83     7187.95     75.30 o 
   2   7   3     6252.80     6026.53     66.45 o 
   3   7   3     7403.79     7431.54     79.52 o 
   4   7   3     2729.87     2690.17     38.68 o 
   5   7   3       87.98      105.30     24.74 o 
   6   7   3      247.07      241.47     34.65 o 
   7   7   3      295.79      327.31     38.27 o 
   8   7   3      332.21      358.25     45.47 o 
   9   7   3      874.43      935.13     56.89 o 
  10   7   3      955.11     1034.93     72.32 o 
 -11   8   3      613.87      833.63     92.27 o 
 -10   8   3     1176.67     1301.32    100.22 o 
  -9   8   3      835.64      863.10     64.49 o 
  -8   8   3     2850.00     2623.49    172.93 o 
  -7   8   3      891.89      852.38     49.83 o 
  -6   8   3        0.33       -0.69     16.86 o 
  -5   8   3      782.79      738.58     18.28 o 
  -4   8   3     1832.47     1674.55     30.18 o 
  -3   8   3     2415.71     2145.87     42.04 o 
  -2   8   3    12241.61    12929.95    151.90 o 
  -1   8   3      579.51      419.18     24.04 o 
   0   8   3     4211.97     4166.87     62.39 o 
   1   8   3      380.79      339.57     30.12 o 
   2   8   3      582.93      639.46     19.62 o 
   3   8   3     2823.34     2935.98     39.60 o 
   4   8   3     4435.46     3993.70     97.06 o 
   5   8   3     3676.49     3560.18     86.28 o 
   6   8   3     3343.06     3337.50     81.00 o 
   7   8   3     2605.22     2730.20     80.14 o 
   8   8   3      749.12      811.17     58.42 o 
   9   8   3       59.83       87.45     35.01 o 
  10   8   3       32.08       65.92     35.75 o 
 -11   9   3      278.40      -18.82     63.44 o 
 -10   9   3       40.44       46.05     49.68 o 
  -9   9   3       34.08       37.91     20.50 o 
  -8   9   3      561.60      541.41     98.97 o 
  -7   9   3     1208.00     1162.84     52.39 o 
  -6   9   3     3725.12     3617.61     64.78 o 
  -5   9   3     2132.25     2170.13     51.33 o 
  -4   9   3     1921.59     1960.98     29.81 o 
  -3   9   3      601.38      606.31     18.59 o 
  -2   9   3      160.99      164.23     31.11 o 
  -1   9   3     2483.66     2549.08     45.03 o 
   0   9   3     4050.51     3728.05     64.16 o 
   1   9   3     5036.17     4744.47     73.19 o 
   2   9   3     8044.33     8040.72     98.93 o 
   3   9   3     5349.53     5578.95     75.58 o 
   4   9   3     3859.44     3683.54    127.64 o 
   5   9   3      541.82      485.27     64.70 o 
   6   9   3      185.10      225.81     35.94 o 
   7   9   3     1255.18     1230.62     67.05 o 
   8   9   3      912.26      981.31     67.38 o 
   9   9   3     1101.66     1189.88     84.27 o 
  10   9   3      620.64      707.94     68.89 o 
 -11  10   3      333.55       21.94     70.37 o 
 -10  10   3      778.34      946.76     99.55 o 
  -9  10   3     1769.02     1907.68    120.47 o 
  -8  10   3     2671.18     2231.73    192.52 o 
  -7  10   3     1204.29     1088.42     69.74 o 
  -6  10   3       10.86       15.38      6.61 o 
  -5  10   3      558.90      521.19     19.83 o 
  -4  10   3      845.07      820.84     34.24 o 
  -3  10   3     5717.67     5587.84     75.40 o 
  -2  10   3    11645.01    12296.85    155.94 o 
  -1  10   3     3610.54     3550.89     89.75 o 
   0  10   3     1899.62     1874.56     55.72 o 
   1  10   3     1018.69      994.40     37.00 o 
   2  10   3      336.00      401.67     23.52 o 
   3  10   3      919.79      946.67     28.31 o 
   4  10   3     4802.44     4605.50     95.34 o 
   5  10   3     3797.40     3576.35    132.09 o 
   6  10   3     1901.31     1836.97     74.39 o 
   7  10   3      914.15      911.70     65.90 o 
   8  10   3      492.98      630.20     54.54 o 
   9  10   3        7.99        9.42     31.28 o 
  10  10   3       36.15       70.05     44.84 o 
 -11  11   3      151.33      -18.15     72.31 o 
 -10  11   3       31.61       93.13     77.92 o 
  -9  11   3      170.62      121.10     22.86 o 
  -8  11   3      828.60      672.89     79.68 o 
  -7  11   3     1356.80     1292.20     98.06 o 
  -6  11   3     3883.14     3792.92    105.97 o 
  -5  11   3     5473.30     5351.56    111.46 o 
  -4  11   3     1973.08     1950.14     51.70 o 
  -3  11   3     1011.45      968.65     32.54 o 
  -2  11   3       22.73       33.70     14.47 o 
  -1  11   3      344.48      333.87     33.26 o 
   0  11   3     3661.96     3519.99     65.32 o 
   1  11   3     3402.88     3337.74     64.98 o 
   2  11   3     3721.61     3676.63     62.97 o 
   3  11   3     1974.25     2002.24     42.55 o 
   4  11   3     1889.29     1816.08     35.86 o 
   5  11   3       29.38       30.85     33.18 o 
   6  11   3      532.07      457.18     46.09 o 
   7  11   3     1033.88      989.12     69.17 o 
   8  11   3     1168.01     1257.79     69.11 o 
   9  11   3      658.06      697.82     95.72 o 
 -10  12   3      616.83      778.57    128.15 o 
  -9  12   3     1082.78     1121.79    140.02 o 
  -8  12   3      421.33      297.16     99.09 o 
  -7  12   3       90.37       86.51     29.02 o 
  -6  12   3       33.45       27.91      9.04 o 
  -5  12   3      391.21      383.72     14.64 o 
  -4  12   3     1051.50     1094.55     42.77 o 
  -3  12   3      820.14      848.73     28.90 o 
  -2  12   3     1824.16     1807.34     49.93 o 
  -1  12   3     2148.42     2138.21     50.98 o 
   0  12   3     1457.94     1482.79     46.39 o 
   1  12   3     1379.15     1368.52     49.75 o 
   2  12   3      704.77      731.15     34.87 o 
   3  12   3      345.31      321.61     20.27 o 
   4  12   3     3338.77     3337.57     58.89 o 
   5  12   3     1723.67     1729.03     94.78 o 
   6  12   3      993.92     1110.39     74.81 o 
   7  12   3      669.82      692.01     61.03 o 
   8  12   3      318.49      294.63     56.80 o 
   9  12   3        5.19       17.71     34.57 o 
 -10  13   3       49.09       81.91     84.07 o 
  -9  13   3       94.47      123.98     81.06 o 
  -8  13   3      748.59      867.01    102.16 o 
  -7  13   3      944.93     1053.69     92.59 o 
  -6  13   3     2220.12     2059.89    122.91 o 
  -5  13   3     5433.11     5172.26     93.92 o 
  -4  13   3     2780.18     2567.79     72.69 o 
  -3  13   3     1233.09     1128.39     29.54 o 
  -2  13   3       64.97       59.42     19.54 o 
  -1  13   3      433.93      424.65     29.34 o 
   0  13   3     1870.09     1739.14     49.48 o 
   1  13   3     2053.64     2000.15     59.95 o 
   2  13   3     1852.04     1905.54     56.91 o 
   3  13   3     1220.41     1224.91     37.32 o 
   4  13   3      430.64      430.57     33.75 o 
   5  13   3      179.56      156.55     46.79 o 
   6  13   3      366.39      505.44     83.50 o 
   7  13   3      451.94      450.87     52.11 o 
   8  13   3      957.95      998.16     89.55 o 
  -9  14   3      640.02      738.96    107.88 o 
  -8  14   3      374.32      375.03     86.54 o 
  -7  14   3      672.25      718.33     75.33 o 
  -6  14   3      291.22      227.17     15.45 o 
  -5  14   3      409.51      357.68     16.30 o 
  -4  14   3     2799.20     2651.65     52.54 o 
  -3  14   3     2428.88     2436.71     64.05 o 
  -2  14   3     2788.52     2855.24     69.73 o 
  -1  14   3     3516.00     3561.20     85.04 o 
   0  14   3     4480.35     4446.39     90.16 o 
   1  14   3      840.87      852.79     45.61 o 
   2  14   3      633.86      636.27     37.18 o 
   3  14   3      434.07      476.52     37.73 o 
   4  14   3     1716.84     1676.28     75.83 o 
   5  14   3     1837.07     1919.27    104.10 o 
   6  14   3      980.09     1428.94    271.02 o 
   7  14   3      609.43      689.86     68.63 o 
   8  14   3      188.65      195.98     52.67 o 
  -9  15   3       41.60       44.84     65.55 o 
  -8  15   3      475.92      530.57    117.66 o 
  -7  15   3      820.22      825.96     83.05 o 
  -6  15   3     2333.33     2461.19    111.46 o 
  -5  15   3     1704.62     1615.30     44.03 o 
  -4  15   3     1710.11     1601.24     68.13 o 
  -3  15   3      256.52      226.31     21.59 o 
  -2  15   3      123.57      122.63     21.54 o 
  -1  15   3      601.67      608.82     43.36 o 
   0  15   3      919.81      898.03     42.62 o 
   1  15   3     1900.51     1933.41     64.13 o 
   2  15   3     5078.08     5040.90     99.16 o 
   3  15   3     2826.76     2713.65     61.56 o 
   4  15   3      835.93      769.14     40.45 o 
   5  15   3       52.73       59.94     42.33 o 
   6  15   3       37.23       47.01     43.69 o 
   7  15   3      424.58      426.95     55.54 o 
   8  15   3      753.31      770.44    104.83 o 
  -8  16   3      731.50      777.53    164.89 o 
  -7  16   3      438.76      327.22    134.05 o 
  -6  16   3       97.73       55.49     26.12 o 
  -5  16   3      202.08      144.04     19.71 o 
  -4  16   3      955.99      900.49     37.15 o 
  -3  16   3      963.33     1058.00     44.35 o 
  -2  16   3     1505.18     1499.46     52.02 o 
  -1  16   3      307.97      322.87     44.66 o 
   0  16   3     1264.28     1237.82     53.56 o 
   1  16   3      211.64      190.37     34.42 o 
   2  16   3      106.88      112.30     28.32 o 
   3  16   3      664.17      698.22     33.17 o 
   4  16   3      869.67      859.41     34.25 o 
   5  16   3     1397.90     1491.69     94.73 o 
   6  16   3     1101.46     1152.38     94.26 o 
   7  16   3      483.22      513.22     77.17 o 
  -8  17   3      104.05      133.98     81.04 o 
  -7  17   3      730.36      790.45    114.12 o 
  -6  17   3      928.82     1034.77    132.10 o 
  -5  17   3     1180.11     1081.79     73.05 o 
  -4  17   3      399.26      355.95     49.35 o 
  -3  17   3      136.86      100.94     20.48 o 
  -2  17   3      254.93      252.05     29.90 o 
  -1  17   3      987.05     1004.55     46.05 o 
   0  17   3     1075.86     1069.74     49.81 o 
   1  17   3     2500.41     2598.96     78.79 o 
   2  17   3     2641.61     2697.67     85.87 o 
   3  17   3     1519.69     1445.02     46.49 o 
   4  17   3      650.09      649.99     49.99 o 
   5  17   3      223.12      317.44     64.05 o 
   6  17   3        2.29      -28.30     46.62 o 
  -7  18   3       51.87       96.28     73.64 o 
  -6  18   3       28.69       78.85     80.84 o 
  -5  18   3      126.38      123.61     54.22 o 
  -4  18   3      603.40      531.33     39.37 o 
  -3  18   3     1086.91     1093.20     41.63 o 
  -2  18   3     2092.47     2127.90     89.10 o 
  -1  18   3      897.79     1000.02     55.81 o 
   0  18   3      711.87      723.75     57.47 o 
   1  18   3       68.72       58.38     29.37 o 
   2  18   3       10.61       12.09     28.92 o 
   3  18   3      302.86      303.25     29.33 o 
   4  18   3      764.06      792.02     78.49 o 
   5  18   3     1069.27     1226.95     96.67 o 
  -6  19   3      565.29      602.07    132.25 o 
  -5  19   3      625.34      721.20    123.92 o 
  -4  19   3      509.21      535.51     57.45 o 
  -3  19   3      111.19       81.37     22.26 o 
  -2  19   3       49.16       37.05     21.68 o 
  -1  19   3      319.61      338.27     36.99 o 
   0  19   3     1016.30     1054.03     66.20 o 
   1  19   3     1051.05     1031.62     56.23 o 
   2  19   3      918.79      896.40     59.67 o 
   3  19   3      711.75      698.01     48.80 o 
   4  19   3      294.57      392.80     89.71 o 
   5  19   3      198.63      318.77     81.30 o 
  -5  20   3      120.49       72.65     65.98 o 
  -4  20   3      371.98      332.65     58.27 o 
  -3  20   3      913.58      906.75     60.61 o 
  -2  20   3      791.14      747.36     49.24 o 
  -1  20   3      977.40      973.41     73.41 o 
   0  20   3      713.93      738.57     51.48 o 
   1  20   3      156.06       97.93     37.50 o 
   2  20   3       15.59       25.45     31.28 o 
   3  20   3      535.25      478.97     78.28 o 
  -3  21   3      186.38      208.96     40.43 o 
  -2  21   3        0.93       23.38     32.16 o 
  -1  21   3      121.01       59.80     31.92 o 
   0  21   3      303.52      230.80     51.80 o 
   1  21   3      631.83      536.34    112.56 o 
 -12   0   4      469.65      432.65     48.07 o 
 -11   0   4      394.26      532.16     43.44 o 
 -10   0   4      889.15      908.13     43.20 o 
  -9   0   4       18.75       15.40     16.82 o 
  -8   0   4      181.11      212.94     24.86 o 
  -7   0   4     1090.31     1071.06     49.12 o 
  -6   0   4     1450.48     1440.00     39.73 o 
  -5   0   4     6766.77     7017.56    124.32 o 
  -4   0   4     3851.05     3744.39    157.52 o 
  -3   0   4     4389.94     4145.26    111.25 o 
  -2   0   4      135.38      184.69     40.18 o 
  -1   0   4     4511.85     3985.21    100.04 o 
   0   0   4     8525.49     8374.37    164.59 o 
   1   0   4     5177.68     5293.54    117.04 o 
   2   0   4     7235.62     6701.88    116.10 o 
   3   0   4     4532.48     3950.69     74.60 o 
   4   0   4     1133.73      935.21     38.58 o 
   5   0   4      676.56      694.13     37.40 o 
   6   0   4      134.59      116.19     29.64 o 
   7   0   4      128.48      107.32     25.58 o 
   8   0   4     1336.59     1444.52     63.40 o 
   9   0   4     2117.15     2195.90     81.86 o 
  10   0   4      931.90      866.07     60.06 o 
  11   0   4      553.95      480.99    130.82 o 
 -12   1   4       85.55       91.98     26.69 o 
 -11   1   4      617.81      660.58     34.21 o 
 -10   1   4     1526.40     1568.44     41.94 o 
  -9   1   4     2743.97     2989.46     51.97 o 
  -8   1   4     3274.71     3403.41     52.33 o 
  -7   1   4     4236.33     4316.79     72.32 o 
  -6   1   4     1979.23     1994.95     35.94 o 
  -5   1   4       93.97       97.77     13.51 o 
  -4   1   4     3028.74     3000.47     71.46 o 
  -3   1   4       57.15       74.52     19.07 o 
  -2   1   4      680.16     1077.81     37.07 o 
  -1   1   4    55522.64    58451.96    900.05 o 
   0   1   4     8002.27     7676.33    115.09 o 
   1   1   4      120.33      116.59     20.20 o 
   2   1   4     1312.84     1299.40     35.38 o 
   3   1   4     1279.55     1270.10     31.64 o 
   4   1   4     4317.26     4336.07     59.61 o 
   5   1   4     6563.76     6678.33     87.72 o 
   6   1   4     4815.61     4921.52     69.83 o 
   7   1   4     3274.36     3325.39     57.12 o 
   8   1   4     1410.49     1390.15     39.91 o 
   9   1   4      285.04      335.30     29.48 o 
  10   1   4        0.54       -3.34     24.39 o 
  11   1   4      214.78      176.28     59.54 o 
 -12   2   4      564.32      560.46     49.04 o 
 -11   2   4      444.98      430.30     25.35 o 
 -10   2   4       39.39       46.36     16.77 o 
  -9   2   4        0.01       -4.11     17.17 o 
  -8   2   4      494.07      579.82     26.66 o 
  -7   2   4     2219.51     2193.75     48.10 o 
  -6   2   4     4399.97     4370.79     72.53 o 
  -5   2   4     6300.39     6480.85     97.92 o 
  -4   2   4     1989.58     1848.81     38.76 o 
  -3   2   4      419.82      449.94     28.50 o 
  -2   2   4      580.93      593.73     35.91 o 
  -1   2   4      330.21      381.88     28.64 o 
   0   2   4     3295.48     3349.08     53.30 o 
   1   2   4     7505.89     7381.59    108.66 o 
   2   2   4    12353.90    11780.89    204.00 o 
   3   2   4     7373.25     6917.11     72.95 o 
   4   2   4     4389.97     4281.11     57.74 o 
   5   2   4      653.50      685.05     25.61 o 
   6   2   4       10.66        2.28      9.66 o 
   7   2   4     1066.97     1069.96     33.92 o 
   8   2   4      681.83      764.82     32.66 o 
   9   2   4     1283.05     1320.78     49.67 o 
  10   2   4      947.99     1018.53     65.80 o 
 -12   3   4        4.52       40.96     33.24 o 
 -11   3   4      198.32      188.49     20.62 o 
 -10   3   4     1270.89     1216.60     40.10 o 
  -9   3   4     2277.19     2427.88     49.06 o 
  -8   3   4     3711.64     3916.59     61.90 o 
  -7   3   4     2228.61     2537.01     43.32 o 
  -6   3   4      104.02       80.44     14.07 o 
  -5   3   4       67.38       47.60     12.07 o 
  -4   3   4     6803.05     7435.96    102.75 o 
  -3   3   4     7679.08     7668.34    122.58 o 
  -2   3   4    16147.61    14852.31    428.61 o 
  -1   3   4    11705.55    11445.22    181.43 o 
   0   3   4     6289.01     6238.51     81.50 o 
   1   3   4     4675.49     4726.33     68.38 o 
   2   3   4     2756.10     3034.76     51.44 o 
   3   3   4     1686.64     1792.84     34.26 o 
   4   3   4     3540.00     3369.65     48.58 o 
   5   3   4     3809.85     3887.32     62.20 o 
   6   3   4     2677.30     2772.03     45.61 o 
   7   3   4     1959.36     1921.17     40.70 o 
   8   3   4      737.96      757.78     30.40 o 
   9   3   4      179.08      133.62     16.79 o 
  10   3   4       16.26       27.24     27.59 o 
 -12   4   4      989.24     1208.44     94.82 o 
 -11   4   4      640.93      609.42    105.73 o 
 -10   4   4       86.69       86.14     16.17 o 
  -9   4   4       10.66       -3.16     13.81 o 
  -8   4   4      289.77      316.14     29.49 o 
  -7   4   4     1886.57     1939.16     37.54 o 
  -6   4   4     9348.22     9741.82    150.86 o 
  -5   4   4     5869.90     5877.10     72.82 o 
  -4   4   4    10191.03    10491.21    237.81 o 
  -3   4   4     3676.13     3739.71    106.92 o 
  -2   4   4      132.55      164.54     15.27 o 
  -1   4   4      581.29      649.20     26.06 o 
   0   4   4     3596.06     3703.75     55.81 o 
   1   4   4     3209.51     3021.09     41.85 o 
   2   4   4    12251.46    11756.08    118.64 o 
   3   4   4     5492.44     4825.19     64.24 o 
   4   4   4     3908.67     3617.27     49.79 o 
   5   4   4      799.35      809.69     23.68 o 
   6   4   4      172.32      173.32     16.38 o 
   7   4   4     1301.43     1215.47     28.10 o 
   8   4   4      813.64      796.37     34.22 o 
   9   4   4      803.92      892.45     56.57 o 
  10   4   4      891.69     1025.12     82.76 o 
 -12   5   4       55.37      119.16     65.40 o 
 -11   5   4      250.60      130.97    132.53 o 
 -10   5   4      654.28      585.92     71.88 o 
  -9   5   4     2051.45     2055.77     77.84 o 
  -8   5   4     1468.54     1458.91     34.99 o 
  -7   5   4      671.77      678.71     25.31 o 
  -6   5   4      442.33      537.81     32.90 o 
  -5   5   4      147.45      166.22     21.35 o 
  -4   5   4     2818.45     2761.15     61.84 o 
  -3   5   4    11016.25    10429.26    151.06 o 
  -2   5   4    13149.51    12577.95    333.14 o 
  -1   5   4    11908.68    11293.95    127.52 o 
   0   5   4     6211.77     6167.30     72.23 o 
   1   5   4     5058.95     5310.76     68.09 o 
   2   5   4     1902.52     2332.95     36.59 o 
   3   5   4     1286.22     1288.16     27.50 o 
   4   5   4      635.76      632.70     31.21 o 
   5   5   4     1641.90     1594.31     32.07 o 
   6   5   4     2277.54     2194.52     42.70 o 
   7   5   4     1863.99     1757.14     43.50 o 
   8   5   4      940.41      787.27     60.34 o 
   9   5   4        6.03       14.47     29.04 o 
  10   5   4        0.84       39.58     32.75 o 
 -12   6   4      418.31      606.77    397.70 o 
 -11   6   4      268.76      120.59    146.45 o 
 -10   6   4      102.54       57.77     25.69 o 
  -9   6   4       34.17       28.52     10.80 o 
  -8   6   4      715.34      672.14     25.80 o 
  -7   6   4     2026.48     2085.59     72.04 o 
  -6   6   4     4090.37     4203.56     83.59 o 
  -5   6   4     4217.41     4129.94     76.39 o 
  -4   6   4     5025.57     5118.41     99.33 o 
  -3   6   4     2452.06     2456.84     67.00 o 
  -2   6   4      303.99      297.65     45.32 o 
  -1   6   4      116.15      130.67     12.07 o 
   0   6   4      866.51      910.49     30.58 o 
   1   6   4     2567.17     2387.19     46.64 o 
   2   6   4     6993.32     6685.35     89.13 o 
   3   6   4     6491.40     5966.63     83.94 o 
   4   6   4     4092.57     3864.02     61.52 o 
   5   6   4     1714.89     1619.20     39.63 o 
   6   6   4      342.40      331.95     15.57 o 
   7   6   4       95.78      107.15     29.51 o 
   8   6   4      363.89      453.05     46.84 o 
   9   6   4      827.50      932.43     58.55 o 
  10   6   4     1134.40     1320.33     74.82 o 
 -12   7   4       92.49      -32.55     77.65 o 
 -11   7   4      249.29       -1.10     41.56 o 
 -10   7   4      409.21      455.85     67.69 o 
  -9   7   4     1391.25     1533.41    111.97 o 
  -8   7   4     2462.49     2448.12     57.45 o 
  -7   7   4     1073.45     1127.18     49.93 o 
  -6   7   4       15.17       12.78      9.74 o 
  -5   7   4      337.56      372.59     35.13 o 
  -4   7   4     1243.66     1257.43     44.30 o 
  -3   7   4     2774.12     2626.53     58.31 o 
  -2   7   4     9971.58     9882.12    185.29 o 
  -1   7   4     6951.14     6537.48     85.39 o 
   0   7   4    14632.66    15430.14    157.27 o 
   1   7   4     5622.81     5727.18     90.02 o 
   2   7   4       49.34       55.98     16.01 o 
   3   7   4     1723.51     1765.54     46.47 o 
   4   7   4     2685.34     2705.44     49.99 o 
   5   7   4     2178.54     2109.94     50.11 o 
   6   7   4     3157.75     3172.41     76.92 o 
   7   7   4     2428.48     2382.82     76.96 o 
   8   7   4      626.36      652.15     48.40 o 
   9   7   4       39.35       85.74     33.22 o 
  10   7   4       22.44       43.53     36.18 o 
 -11   8   4      590.83      303.94    259.50 o 
 -10   8   4      203.84      202.81     61.52 o 
  -9   8   4       34.22       69.96     46.74 o 
  -8   8   4      327.28      301.57     27.70 o 
  -7   8   4     1945.70     1998.70     77.28 o 
  -6   8   4     4376.93     4419.95     72.18 o 
  -5   8   4     5280.72     5205.57    118.50 o 
  -4   8   4     5461.62     5530.59    115.82 o 
  -3   8   4     2519.51     2516.16     66.57 o 
  -2   8   4      781.17      806.73     30.72 o 
  -1   8   4      256.06      293.29     27.75 o 
   0   8   4      216.05      208.27     19.16 o 
   1   8   4     4354.17     4164.57     53.74 o 
   2   8   4     8081.51     7956.35     92.04 o 
   3   8   4     6791.09     6675.87     84.99 o 
   4   8   4     2149.83     2035.56     42.08 o 
   5   8   4       30.36       24.06      6.36 o 
   6   8   4        1.79      -23.64     29.38 o 
   7   8   4      194.38      187.73     37.50 o 
   8   8   4      421.94      455.99     58.16 o 
   9   8   4      800.65      927.32     64.46 o 
  10   8   4      638.77      741.56     69.20 o 
 -11   9   4      171.32       14.00     62.20 o 
 -10   9   4      830.06     1046.47     96.18 o 
  -9   9   4     1884.18     2068.78    141.39 o 
  -8   9   4     2948.64     3362.56    138.36 o 
  -7   9   4     1491.44     1491.22    104.90 o 
  -6   9   4      390.50      413.40     23.60 o 
  -5   9   4       32.43       26.79     16.51 o 
  -4   9   4      115.43      133.62     32.21 o 
  -3   9   4     4342.86     4236.24     52.23 o 
  -2   9   4     9494.74     9711.89    129.42 o 
  -1   9   4     1762.96     1593.66     54.69 o 
   0   9   4     4466.34     4581.14     76.89 o 
   1   9   4     1768.82     1918.40     41.03 o 
   2   9   4       18.10       22.01     11.56 o 
   3   9   4     2612.11     2656.20     45.10 o 
   4   9   4     3437.45     3200.16     58.61 o 
   5   9   4     2424.39     2512.97     78.20 o 
   6   9   4     2446.56     2472.40     83.84 o 
   7   9   4     1623.06     1651.43     65.83 o 
   8   9   4      673.88      751.29     54.78 o 
   9   9   4      107.65      151.75     52.12 o 
 -11  10   4      327.62        7.27     60.86 o 
 -10  10   4       74.42       95.20     74.25 o 
  -9  10   4       37.10      111.67     58.73 o 
  -8  10   4      155.22      206.66     62.24 o 
  -7  10   4      924.55      885.24     33.73 o 
  -6  10   4     2373.92     2328.13     52.21 o 
  -5  10   4     3023.70     2946.72    111.21 o 
  -4  10   4     2998.87     2934.03     83.57 o 
  -3  10   4     1731.76     1791.42     28.68 o 
  -2  10   4      431.17      444.61     25.76 o 
  -1  10   4      428.49      499.31     36.54 o 
   0  10   4     1886.30     1975.34     47.44 o 
   1  10   4     4100.54     4013.38     69.24 o 
   2  10   4     4774.26     4692.66     77.91 o 
   3  10   4     5965.18     5680.39     81.96 o 
   4  10   4     3122.67     2883.26     70.28 o 
   5  10   4      555.89      484.74     27.74 o 
   6  10   4        6.99      -27.40     27.40 o 
   7  10   4      355.35      284.67     64.83 o 
   8  10   4      703.30      742.21     61.25 o 
   9  10   4      616.51      665.32     69.99 o 
 -11  11   4      161.39      -16.08     70.27 o 
 -10  11   4      821.51      965.01    179.87 o 
  -9  11   4     1652.03     1679.51    120.67 o 
  -8  11   4     1359.60     1524.40    130.51 o 
  -7  11   4      320.41      282.92     25.78 o 
  -6  11   4      751.13      734.70     60.83 o 
  -5  11   4      138.62      150.49     21.55 o 
  -4  11   4      103.76      111.44     22.78 o 
  -3  11   4     4066.54     3841.87     59.39 o 
  -2  11   4     5130.51     5102.31     76.38 o 
  -1  11   4     2748.55     2700.31     54.40 o 
   0  11   4     2297.56     2291.71     52.66 o 
   1  11   4     1161.39     1261.04     35.90 o 
   2  11   4       12.10        2.66     13.11 o 
   3  11   4       51.77       38.97     15.81 o 
   4  11   4     2897.19     2772.10     69.40 o 
   5  11   4     1893.50     1879.10    108.27 o 
   6  11   4     1660.93     1719.24     84.55 o 
   7  11   4     1323.96     1312.46     71.42 o 
   8  11   4      845.94      852.65     71.34 o 
   9  11   4      225.98      207.76     67.86 o 
 -10  12   4      263.01      256.61     80.72 o 
  -9  12   4        1.44      -34.44     52.53 o 
  -8  12   4       44.83       56.17     64.36 o 
  -7  12   4      851.36     1029.57     94.10 o 
  -6  12   4      941.22      944.30     33.59 o 
  -5  12   4     5346.13     5195.47    183.42 o 
  -4  12   4     1167.55     1120.47     44.13 o 
  -3  12   4      473.11      470.95     19.01 o 
  -2  12   4       44.57       47.94     19.95 o 
  -1  12   4      214.01      162.11     22.50 o 
   0  12   4     1028.88     1079.83     40.53 o 
   1  12   4     3532.84     3616.59     67.03 o 
   2  12   4      709.35      749.57     38.31 o 
   3  12   4     3024.31     2992.50     91.53 o 
   4  12   4     1158.29     1116.02     31.18 o 
   5  12   4       63.59       83.12     40.97 o 
   6  12   4       58.24       47.42     32.64 o 
   7  12   4      150.35      200.13     50.95 o 
   8  12   4      615.92      502.63    114.02 o 
 -10  13   4      536.53      576.02    103.16 o 
  -9  13   4      920.38      989.29    127.49 o 
  -8  13   4     1013.46     1163.42    158.74 o 
  -7  13   4      716.39      557.90     59.43 o 
  -6  13   4      755.40      715.93     39.19 o 
  -5  13   4      479.32      441.31     30.73 o 
  -4  13   4      507.38      468.13     32.79 o 
  -3  13   4      480.63      495.40     28.98 o 
  -2  13   4     1132.06     1176.29     49.47 o 
  -1  13   4     3395.87     3400.61     79.32 o 
   0  13   4     5663.50     5595.49     98.29 o 
   1  13   4     1235.57     1204.37     45.85 o 
   2  13   4        0.81        1.80     12.46 o 
   3  13   4      144.59      108.40     24.38 o 
   4  13   4     1253.80     1147.82     58.18 o 
   5  13   4     1664.90     1720.76     91.01 o 
   6  13   4     1327.22     1325.73    113.71 o 
   7  13   4      977.45     1043.18     69.74 o 
   8  13   4      513.66      601.01     76.30 o 
  -9  14   4        2.95      -65.78     65.78 o 
  -8  14   4      301.89      357.08    101.82 o 
  -7  14   4      896.24      895.01    101.15 o 
  -6  14   4     1238.83     1124.77    107.54 o 
  -5  14   4     1637.50     1635.20     57.11 o 
  -4  14   4      808.19      750.42     47.66 o 
  -3  14   4       42.39       58.93     18.00 o 
  -2  14   4        2.96       13.58     14.64 o 
  -1  14   4       80.74      105.88     31.97 o 
   0  14   4      657.35      747.34     46.27 o 
   1  14   4     2294.88     2344.27     63.40 o 
   2  14   4     2079.14     2029.90     52.14 o 
   3  14   4     2447.71     2378.93     52.48 o 
   4  14   4      857.17      827.05     32.46 o 
   5  14   4      164.95      152.92     56.66 o 
   6  14   4        2.62       26.54     50.10 o 
   7  14   4       95.37       70.78     42.55 o 
   8  14   4      503.85      521.23     64.58 o 
  -9  15   4      658.54      718.97    116.15 o 
  -8  15   4      973.75     1199.12    124.32 o 
  -7  15   4     1366.58     1326.23    121.12 o 
  -6  15   4      268.07      251.42     24.93 o 
  -5  15   4      400.00      372.87     31.09 o 
  -4  15   4      608.76      524.15     30.32 o 
  -3  15   4     1213.00     1184.41     44.44 o 
  -2  15   4     2952.58     2857.28     61.96 o 
  -1  15   4     3827.26     3836.58     92.23 o 
   0  15   4     3876.28     3713.28     81.19 o 
   1  15   4       99.02      105.39     30.44 o 
   2  15   4       91.87       45.00     20.66 o 
   3  15   4      474.46      445.96     27.87 o 
   4  15   4      491.12      478.90     39.37 o 
   5  15   4     1341.65     1382.68     91.51 o 
   6  15   4     1072.53     1128.56     91.50 o 
   7  15   4      538.71      503.00    117.13 o 
  -8  16   4       89.10      193.03     83.36 o 
  -7  16   4      478.06      574.60    100.60 o 
  -6  16   4     1202.46     1010.09     81.47 o 
  -5  16   4     1083.50     1021.87     49.91 o 
  -4  16   4     1832.72     1679.13     82.43 o 
  -3  16   4     1212.23     1179.06     47.67 o 
  -2  16   4      319.77      377.78     33.77 o 
  -1  16   4       33.76       48.33     37.98 o 
   0  16   4      482.23      496.98     39.38 o 
   1  16   4     1945.37     2039.60     84.66 o 
   2  16   4     2761.62     2707.26     66.45 o 
   3  16   4     1472.86     1409.55     48.97 o 
   4  16   4      700.40      697.35     47.32 o 
   5  16   4      175.42      159.10     68.93 o 
   6  16   4        0.02        1.62     44.12 o 
  -8  17   4      555.62      492.70    109.55 o 
  -7  17   4      366.59      478.11    100.73 o 
  -6  17   4       93.23      158.71     90.14 o 
  -5  17   4        4.96        4.72     16.43 o 
  -4  17   4      152.01      146.86     15.90 o 
  -3  17   4      630.04      675.08     59.69 o 
  -2  17   4     1993.78     2032.51     70.07 o 
  -1  17   4     1195.62     1256.37     58.11 o 
   0  17   4     1266.93     1196.36     57.15 o 
   1  17   4      468.56      461.23     42.44 o 
   2  17   4       12.82       26.08     25.44 o 
   3  17   4      135.63      100.60     30.26 o 
   4  17   4      631.16      706.68     74.24 o 
   5  17   4      814.61      932.70     99.00 o 
   6  17   4      862.55      998.61     96.24 o 
  -7  18   4      417.28      538.97    131.96 o 
  -6  18   4      928.39     1200.42    212.21 o 
  -5  18   4     1178.07     1125.05     58.06 o 
  -4  18   4      924.67      998.45     65.38 o 
  -3  18   4      327.65      322.79     47.04 o 
  -2  18   4       24.93       20.01     24.27 o 
  -1  18   4       78.27       57.76     24.94 o 
   0  18   4      349.60      416.71     39.52 o 
   1  18   4      982.23     1005.10     59.91 o 
   2  18   4     1333.79     1327.53     58.84 o 
   3  18   4     1101.34     1063.69     50.67 o 
   4  18   4      697.18      830.50     98.67 o 
   5  18   4      260.99      273.16     67.63 o 
  -6  19   4        2.97       28.53     70.71 o 
  -5  19   4        5.77       14.28     28.40 o 
  -4  19   4      261.11      264.80     39.92 o 
  -3  19   4      773.61      767.80     57.37 o 
  -2  19   4      963.91      908.30     46.89 o 
  -1  19   4     1391.10     1448.52     59.14 o 
   0  19   4     1169.42     1262.87     64.27 o 
   1  19   4      824.15      903.99     54.44 o 
   2  19   4      179.95      161.06     30.24 o 
   3  19   4      162.02      224.64     61.43 o 
   4  19   4      419.22      448.62     86.93 o 
  -4  20   4      839.11      859.61    116.84 o 
  -3  20   4      274.00      338.00     51.90 o 
  -2  20   4       35.59        4.29     27.21 o 
  -1  20   4       14.88      -14.75     21.12 o 
   0  20   4      259.06      178.17     49.26 o 
   1  20   4      383.65      272.70     69.32 o 
   2  20   4     1088.51     1056.54     56.45 o 
   3  20   4      726.51      839.85     87.31 o 
  -2  21   4      909.89     1010.29     86.64 o 
  -1  21   4      948.99     1027.78     72.52 o 
   0  21   4      470.11      298.95     72.22 o 
 -12   0   5      101.58       42.84     31.10 o 
 -11   0   5      198.72      212.01     31.74 o 
 -10   0   5     1251.25     1308.33     58.08 o 
  -9   0   5     2211.03     2189.66     61.36 o 
  -8   0   5     3250.71     3349.55     80.69 o 
  -7   0   5     2566.82     2613.94     97.50 o 
  -6   0   5      488.68      529.10     44.13 o 
  -5   0   5     1045.71      890.08     65.14 o 
  -4   0   5      252.01      331.85     48.10 o 
  -3   0   5      957.50      789.40     44.68 o 
  -2   0   5       88.96      131.76     38.06 o 
  -1   0   5    28810.64    28705.32    510.93 o 
   0   0   5     7050.13     6648.83    238.76 o 
   1   0   5      176.91      115.92     31.43 o 
   2   0   5      288.96      212.22     28.44 o 
   3   0   5     1149.42     1265.62     47.22 o 
   4   0   5      224.07      169.87     31.61 o 
   5   0   5    11413.06    11381.74    190.01 o 
   6   0   5      952.19      977.99     55.61 o 
   7   0   5     5709.13     6011.01    131.39 o 
   8   0   5     1998.65     2003.15     76.31 o 
   9   0   5      712.86      772.13     48.39 o 
  10   0   5       58.93       31.19     23.61 o 
 -12   1   5      423.25      426.68     29.64 o 
 -11   1   5      410.37      463.86     29.56 o 
 -10   1   5     2638.35     2725.16     56.54 o 
  -9   1   5       63.41       66.26     15.37 o 
  -8   1   5       25.15        7.63     11.70 o 
  -7   1   5      235.12      276.21     21.65 o 
  -6   1   5     2211.70     2587.36     48.23 o 
  -5   1   5     3677.76     3549.42     62.64 o 
  -4   1   5     3737.20     3688.72     70.73 o 
  -3   1   5     5087.91     4481.02     70.95 o 
  -2   1   5       17.48       25.99     16.55 o 
  -1   1   5      346.27      395.13     37.13 o 
   0   1   5     1698.81     1613.60     46.54 o 
   1   1   5     7951.55     7563.18    100.51 o 
   2   1   5     6976.30     6789.40     92.59 o 
   3   1   5     7320.38     7270.03     90.98 o 
   4   1   5     5525.13     5490.72     85.38 o 
   5   1   5     4072.50     3995.66     72.89 o 
   6   1   5       84.84      109.24     19.15 o 
   7   1   5      521.78      543.45     28.70 o 
   8   1   5      783.42      825.03     37.30 o 
   9   1   5      717.56      708.51     37.19 o 
  10   1   5      698.12      742.46     71.82 o 
 -12   2   5        1.53       -6.69     24.20 o 
 -11   2   5       97.65       71.62     17.05 o 
 -10   2   5     1309.06     1359.06     41.67 o 
  -9   2   5     1565.07     1543.30     41.90 o 
  -8   2   5     3039.47     3110.07     51.05 o 
  -7   2   5     2166.00     2156.61     41.30 o 
  -6   2   5      496.13      547.80     25.54 o 
  -5   2   5       75.60       66.46     13.97 o 
  -4   2   5      791.16      743.29     39.86 o 
  -3   2   5     4735.60     4612.38     85.69 o 
  -2   2   5    14111.42    14308.14    182.79 o 
  -1   2   5    14412.75    14704.81    204.48 o 
   0   2   5     7402.69     7014.46    132.61 o 
   1   2   5     1035.53      820.40     32.71 o 
   2   2   5      183.50      386.53     25.88 o 
   3   2   5      111.35      124.54     21.83 o 
   4   2   5     2368.76     2344.79     46.58 o 
   5   2   5     5692.19     5551.67     85.69 o 
   6   2   5      899.59      901.51     36.02 o 
   7   2   5     4536.15     4561.99     77.57 o 
   8   2   5     1470.30     1492.74     41.75 o 
   9   2   5      424.02      418.49     27.91 o 
  10   2   5       35.06       27.81     28.22 o 
 -12   3   5      726.30      678.07     55.29 o 
 -11   3   5      611.24      641.17     39.85 o 
 -10   3   5      292.35      360.50     24.83 o 
  -9   3   5       19.38       19.56     14.35 o 
  -8   3   5       31.24       61.14     15.28 o 
  -7   3   5      684.80      737.61     27.74 o 
  -6   3   5     6276.17     6777.59     87.88 o 
  -5   3   5     2815.56     2750.67     39.88 o 
  -4   3   5     6336.89     6127.29    110.24 o 
  -3   3   5     8747.06     8269.49    140.30 o 
  -2   3   5     2173.36     2186.12     59.29 o 
  -1   3   5       48.32       27.43     16.67 o 
   0   3   5      180.94      121.03     17.74 o 
   1   3   5     5471.32     5187.75     78.78 o 
   2   3   5     8409.88     8379.32    107.13 o 
   3   3   5     5268.13     5129.69     85.77 o 
   4   3   5     4699.83     4514.88     64.30 o 
   5   3   5     1339.63     1320.04     38.24 o 
   6   3   5        5.10        6.06     12.42 o 
   7   3   5      118.66      121.19     18.86 o 
   8   3   5      488.42      508.42     25.68 o 
   9   3   5      909.44      964.02     47.04 o 
  10   3   5      809.48      909.54     60.61 o 
 -12   4   5        0.69        9.01     29.82 o 
 -11   4   5      133.98       95.99     29.38 o 
 -10   4   5     1100.36     1153.87     35.46 o 
  -9   4   5     1718.02     1796.18     42.03 o 
  -8   4   5     1798.53     1949.80     42.36 o 
  -7   4   5     2467.47     2566.88     54.61 o 
  -6   4   5      363.68      392.35     27.57 o 
  -5   4   5      628.74      660.91     19.62 o 
  -4   4   5      410.46      375.62     29.43 o 
  -3   4   5     4541.36     4399.41    100.09 o 
  -2   4   5     8384.40     8687.28    137.75 o 
  -1   4   5     5819.77     5847.31    126.73 o 
   0   4   5     8626.07     8361.15    108.37 o 
   1   4   5    10483.83    10335.68    121.31 o 
   2   4   5      674.82      565.50     23.50 o 
   3   4   5      144.94      140.77     19.79 o 
   4   4   5      989.36      948.67     31.58 o 
   5   4   5      564.30      505.59     22.84 o 
   6   4   5      814.20      828.04     28.57 o 
   7   4   5     1658.72     1703.21     37.61 o 
   8   4   5     1047.59     1004.46     33.10 o 
   9   4   5       90.54       74.69     35.62 o 
  10   4   5       30.58       14.86     34.55 o 
 -12   5   5      528.40      442.05    286.80 o 
 -11   5   5      463.62      269.80    221.59 o 
 -10   5   5      259.32      261.37     33.31 o 
  -9   5   5       52.79       83.11     17.92 o 
  -8   5   5       57.50       32.26     17.06 o 
  -7   5   5      944.85      973.45     55.63 o 
  -6   5   5     7952.95     8048.71    135.49 o 
  -5   5   5     4956.81     4870.03    101.40 o 
  -4   5   5     9405.92     8920.29    148.83 o 
  -3   5   5     5040.18     4953.86     95.28 o 
  -2   5   5     4371.93     4463.15     95.76 o 
  -1   5   5     1092.22     1269.32     33.95 o 
   0   5   5      165.76      274.22     31.07 o 
   1   5   5     2583.95     2319.55     41.12 o 
   2   5   5     7316.78     7276.83     87.43 o 
   3   5   5     5108.27     4979.90     74.56 o 
   4   5   5     2700.35     2622.52     52.80 o 
   5   5   5      823.42      792.78     28.31 o 
   6   5   5       33.04       28.91     13.02 o 
   7   5   5       79.61       76.70     14.98 o 
   8   5   5      353.07      360.59     29.08 o 
   9   5   5     1006.24     1095.40     66.25 o 
  10   5   5      807.75      876.18     65.06 o 
 -12   6   5        0.78        1.26     37.59 o 
 -11   6   5       98.54       45.87     53.42 o 
 -10   6   5      464.79      435.96     87.98 o 
  -9   6   5     2021.72     1892.44    105.55 o 
  -8   6   5     2189.09     2267.17     49.43 o 
  -7   6   5     1701.35     1813.58     80.33 o 
  -6   6   5      360.18      438.98     40.65 o 
  -5   6   5      375.38      416.56     29.64 o 
  -4   6   5      111.39      100.79     23.58 o 
  -3   6   5     1292.63     1207.07     45.07 o 
  -2   6   5     4420.59     4517.64     60.81 o 
  -1   6   5     9980.08    10263.46    141.72 o 
   0   6   5    11021.72    11246.65    128.25 o 
   1   6   5     7929.63     7984.89     99.47 o 
   2   6   5       73.64       83.23     20.52 o 
   3   6   5       41.10       40.38     14.45 o 
   4   6   5      692.90      610.27     26.43 o 
   5   6   5      867.82      844.94     27.63 o 
   6   6   5     3903.95     3612.74     69.29 o 
   7   6   5     1695.37     1559.66     79.73 o 
   8   6   5      787.00      878.72     55.14 o 
   9   6   5       88.25       78.09     34.81 o 
  10   6   5        5.17       34.58     34.12 o 
 -12   7   5      333.64      -13.73     59.28 o 
 -11   7   5      788.92      981.25     92.05 o 
 -10   7   5      182.10       73.51     97.85 o 
  -9   7   5      107.88      100.40     14.87 o 
  -8   7   5      190.08      176.15     19.17 o 
  -7   7   5      965.53     1111.45     47.31 o 
  -6   7   5     2375.91     2350.18     66.28 o 
  -5   7   5     5703.69     5575.05     99.10 o 
  -4   7   5     7727.17     7297.74    154.36 o 
  -3   7   5     5504.44     5134.91     97.37 o 
  -2   7   5     2789.88     2727.65     66.95 o 
  -1   7   5        4.27        6.14      8.64 o 
   0   7   5      365.16      352.69     22.84 o 
   1   7   5     4985.01     4896.33     70.97 o 
   2   7   5     6017.51     6069.26    124.72 o 
   3   7   5     5876.18     5902.24    103.95 o 
   4   7   5     3041.38     2848.13     70.28 o 
   5   7   5      998.30     1022.46     41.31 o 
   6   7   5      903.85      732.53     40.48 o 
   7   7   5      184.01      169.53     44.73 o 
   8   7   5      438.52      538.73     56.53 o 
   9   7   5     1253.64     1341.97     70.83 o 
 -11   8   5      258.76        0.44     42.00 o 
 -10   8   5      886.82     1102.42     93.91 o 
  -9   8   5     2309.76     2036.63    162.19 o 
  -8   8   5     2793.79     2709.72    202.83 o 
  -7   8   5     1379.70     1469.85     51.84 o 
  -6   8   5      448.25      442.39     63.50 o 
  -5   8   5      348.31      440.83     45.42 o 
  -4   8   5       87.60       92.69     29.92 o 
  -3   8   5      377.66      454.78     47.44 o 
  -2   8   5     4714.16     4738.91     95.90 o 
  -1   8   5     2456.27     2379.94     45.39 o 
   0   8   5     4024.40     3962.98     53.45 o 
   1   8   5     1064.25      979.19     41.24 o 
   2   8   5       85.80       72.56     19.42 o 
   3   8   5        3.93        9.81     16.91 o 
   4   8   5       24.38       24.17     18.30 o 
   5   8   5       25.90        0.18      6.90 o 
   6   8   5     2718.95     2460.32     93.41 o 
   7   8   5     1218.87     1348.67     68.75 o 
   8   8   5      676.48      693.56     58.02 o 
   9   8   5      239.45      177.38     46.66 o 
 -11   9   5      714.16      798.81    137.62 o 
 -10   9   5       59.14       70.72     76.28 o 
  -9   9   5       94.97       75.11     22.10 o 
  -8   9   5       62.26       75.82     24.71 o 
  -7   9   5      991.84      950.63     35.18 o 
  -6   9   5     2248.61     2227.59     69.04 o 
  -5   9   5     3673.49     3678.21     77.40 o 
  -4   9   5     3537.86     3367.19     77.45 o 
  -3   9   5     1864.34     1787.12     57.33 o 
  -2   9   5      776.99      810.94     32.73 o 
  -1   9   5       51.28       42.98     14.84 o 
   0   9   5     1616.27     1472.15     39.53 o 
   1   9   5     2208.22     2170.33     40.94 o 
   2   9   5     6354.69     6410.68     85.74 o 
   3   9   5     4805.27     4819.10     99.11 o 
   4   9   5     2235.11     2146.96     53.33 o 
   5   9   5      636.72      581.85     37.12 o 
   6   9   5      566.42      487.16     49.72 o 
   7   9   5      226.00      218.48     42.88 o 
   8   9   5      298.23      307.78     68.60 o 
   9   9   5      624.36      614.04     68.46 o 
 -11  10   5       76.45       -0.50     46.89 o 
 -10  10   5      546.92      655.39     90.81 o 
  -9  10   5     1593.76     1878.31    216.97 o 
  -8  10   5     1750.05     1652.84    124.95 o 
  -7  10   5     1296.17     1287.89     46.77 o 
  -6  10   5     1371.28     1355.36     43.87 o 
  -5  10   5       78.10       73.14     25.26 o 
  -4  10   5      568.62      615.43     38.55 o 
  -3  10   5     3563.24     3547.63    106.18 o 
  -2  10   5     3898.79     4117.74     66.27 o 
  -1  10   5     3801.41     3980.96     97.83 o 
   0  10   5     4639.00     4677.95     73.63 o 
   1  10   5     1954.45     1773.65     43.99 o 
   2  10   5      477.25      448.04     23.91 o 
   3  10   5     2502.15     2447.82     45.54 o 
   4  10   5     1353.73     1210.00     37.78 o 
   5  10   5     1086.01      961.96     46.50 o 
   6  10   5     2342.55     2378.34     78.34 o 
   7  10   5     1202.14     1287.00     71.92 o 
   8  10   5     1021.80     1046.36     66.24 o 
   9  10   5      322.41      207.91     79.25 o 
 -11  11   5      364.83        2.01     57.84 o 
 -10  11   5      174.88      120.42     66.11 o 
  -9  11   5      169.66      174.78     67.22 o 
  -8  11   5        6.38       36.03     24.51 o 
  -7  11   5      721.16      689.99     26.61 o 
  -6  11   5      717.98      719.27     50.28 o 
  -5  11   5     4045.80     4073.16    138.27 o 
  -4  11   5      851.50      858.12     51.70 o 
  -3  11   5      405.25      405.97     13.36 o 
  -2  11   5      481.87      473.13     31.61 o 
  -1  11   5      203.27      205.39     27.89 o 
   0  11   5      848.59      777.15     32.17 o 
   1  11   5     1441.05     1435.64     40.18 o 
   2  11   5     2726.82     2759.89     57.43 o 
   3  11   5     4769.27     4796.30    109.56 o 
   4  11   5     1966.28     1938.92     61.69 o 
   5  11   5      562.22      488.62     43.22 o 
   6  11   5      117.09      130.74     44.62 o 
   7  11   5        3.93      -26.63     32.97 o 
   8  11   5      135.07       55.26     45.15 o 
 -10  12   5      340.79      500.91     95.57 o 
  -9  12   5      868.20      992.67    129.20 o 
  -8  12   5      847.20      942.22     98.30 o 
  -7  12   5      105.54       97.50     20.96 o 
  -6  12   5      882.07      886.74     36.52 o 
  -5  12   5        2.87        6.66     24.13 o 
  -4  12   5       77.82      108.71     39.38 o 
  -3  12   5      525.61      497.46     24.82 o 
  -2  12   5     1211.08     1298.25     60.35 o 
  -1  12   5     4521.28     4679.88    101.37 o 
   0  12   5     4385.31     4512.13     79.02 o 
   1  12   5     1364.04     1337.79     44.32 o 
   2  12   5      960.72      966.20     36.67 o 
   3  12   5        7.33       26.16     15.87 o 
   4  12   5      527.79      510.76     23.20 o 
   5  12   5     1158.41     1242.89     89.04 o 
   6  12   5     1528.60     1637.05    117.78 o 
   7  12   5     1142.17     1310.35    149.70 o 
   8  12   5      850.77      794.51     81.05 o 
 -10  13   5      387.33      479.92    231.67 o 
  -9  13   5      234.66      280.79     84.11 o 
  -8  13   5        1.52        7.02     41.41 o 
  -7  13   5      360.63      323.38     33.16 o 
  -6  13   5       77.94      106.03     23.87 o 
  -5  13   5     3922.81     3902.15     98.49 o 
  -4  13   5     2688.32     2698.62     93.55 o 
  -3  13   5     2445.20     2369.12     58.40 o 
  -2  13   5     1762.65     1718.64     47.81 o 
  -1  13   5      295.86      300.98     28.59 o 
   0  13   5      970.12      958.66     37.77 o 
   1  13   5     2161.63     2209.08     54.63 o 
   2  13   5     1698.39     1667.63     45.41 o 
   3  13   5     3323.03     3286.98     64.58 o 
   4  13   5     1627.87     1525.35     57.08 o 
   5  13   5      453.90      475.28     80.72 o 
   6  13   5       79.72      100.63     44.09 o 
   7  13   5       45.39       28.53     34.48 o 
   8  13   5      227.86      196.00     71.06 o 
  -9  14   5      697.28      787.06    113.89 o 
  -8  14   5      884.40     1142.15    115.88 o 
  -7  14   5      581.14      538.45     90.70 o 
  -6  14   5      105.94      122.58     22.04 o 
  -5  14   5      141.47      100.37     31.03 o 
  -4  14   5      238.37      182.27     32.11 o 
  -3  14   5      639.03      666.14     25.05 o 
  -2  14   5     3111.35     3179.99     68.16 o 
  -1  14   5     6048.60     6131.27    138.94 o 
   0  14   5     2649.55     2710.17     70.02 o 
   1  14   5       30.32       54.90     19.87 o 
   2  14   5      156.26      194.80     28.05 o 
   3  14   5       60.44       64.15     18.03 o 
   4  14   5      238.09      257.58     21.23 o 
   5  14   5     1197.55     1087.20     91.54 o 
   6  14   5     1509.88     1553.84    115.40 o 
   7  14   5      666.98      729.67     70.45 o 
  -9  15   5      112.39       94.68     88.13 o 
  -8  15   5       96.94      101.04     70.56 o 
  -7  15   5      389.37      437.80    144.89 o 
  -6  15   5      578.04      598.16     59.57 o 
  -5  15   5     1015.01     1080.61     69.95 o 
  -4  15   5     1566.08     1611.58     70.70 o 
  -3  15   5      755.06      709.07     34.44 o 
  -2  15   5      387.11      414.40     28.37 o 
  -1  15   5       22.83       37.43     24.21 o 
   0  15   5      364.19      370.60     39.85 o 
   1  15   5      704.15      699.60     46.81 o 
   2  15   5     2091.98     2082.71     54.50 o 
   3  15   5     1681.61     1746.70     59.58 o 
   4  15   5     1179.21     1029.93     81.21 o 
   5  15   5      409.61      401.90     67.25 o 
   6  15   5      156.12      171.27     61.15 o 
   7  15   5       88.51       10.38     54.75 o 
  -8  16   5     1072.35     1170.70    160.08 o 
  -7  16   5     1080.65     1251.42    180.26 o 
  -6  16   5      199.24      173.02     37.36 o 
  -5  16   5        5.85       22.31     31.36 o 
  -4  16   5       99.72      138.74     37.19 o 
  -3  16   5      399.02      417.73     37.35 o 
  -2  16   5     2212.60     2295.73     67.15 o 
  -1  16   5     2057.01     2139.04     73.99 o 
   0  16   5     1340.68     1308.98     60.44 o 
   1  16   5      661.45      655.20     40.65 o 
   2  16   5      301.80      292.40     29.48 o 
   3  16   5       11.10       19.07     25.47 o 
   4  16   5      322.35      511.94     67.25 o 
   5  16   5      305.81      283.61     73.20 o 
   6  16   5      802.93      893.95     93.58 o 
  -7  17   5      453.55      447.38     99.95 o 
  -6  17   5      959.10      941.29    104.27 o 
  -5  17   5     1256.57     1210.09     56.72 o 
  -4  17   5     1130.32     1173.58     71.61 o 
  -3  17   5      695.97      669.91     47.56 o 
  -2  17   5      296.28      260.19     35.97 o 
  -1  17   5        7.58       -6.48     23.53 o 
   0  17   5       42.13       24.39     29.25 o 
   1  17   5      689.29      668.08     49.71 o 
   2  17   5     1061.89     1048.82     67.14 o 
   3  17   5     1125.14     1247.54     68.57 o 
   4  17   5      797.79      792.70    166.71 o 
   5  17   5      251.35      259.90     65.54 o 
  -7  18   5      385.87      487.23    105.29 o 
  -6  18   5      156.58      122.48     89.00 o 
  -5  18   5       89.27       83.93     28.88 o 
  -4  18   5       18.44       18.96     27.27 o 
  -3  18   5      278.93      267.95     44.55 o 
  -2  18   5     1004.09     1013.84     49.18 o 
  -1  18   5     1037.34     1099.44     63.21 o 
   0  18   5      943.86     1005.05     51.66 o 
   1  18   5     1025.16     1068.80     60.61 o 
   2  18   5      120.09      128.88     26.89 o 
   3  18   5        0.83       -7.08     13.35 o 
   4  18   5      354.97      376.07     69.61 o 
  -5  19   5      639.06      596.12     47.85 o 
  -4  19   5     1088.61     1069.40     76.03 o 
  -3  19   5      651.86      712.91     60.39 o 
  -2  19   5      317.31      290.01     67.23 o 
  -1  19   5        5.62      -12.64     28.31 o 
   0  19   5      144.67       77.74     30.98 o 
   1  19   5      618.96      634.76     45.50 o 
   2  19   5      991.47      939.73     48.50 o 
   3  19   5      876.18      982.80     84.28 o 
  -4  20   5        7.41        8.11     27.34 o 
  -3  20   5      190.10      234.07     52.55 o 
  -2  20   5      508.55      475.23    172.60 o 
  -1  20   5      851.07      786.57     57.27 o 
   0  20   5      783.16      784.87    103.77 o 
   1  20   5      434.60      421.86     85.88 o 
   2  20   5       35.66        9.57     20.06 o 
 -12   0   6      562.25      570.81     55.27 o 
 -11   0   6      460.80      593.66     46.07 o 
 -10   0   6     3771.24     3796.73     91.75 o 
  -9   0   6        5.49       35.41     20.40 o 
  -8   0   6        5.44       -0.03     15.97 o 
  -7   0   6      256.77      332.78     29.14 o 
  -6   0   6     1753.26     1567.92     55.43 o 
  -5   0   6    10075.51    10631.74    295.98 o 
  -4   0   6    24408.71    24868.00    458.79 o 
  -3   0   6     5165.27     5555.14    133.37 o 
  -2   0   6     6774.38     6823.82    148.33 o 
  -1   0   6      141.64      124.95     36.07 o 
   0   0   6     3110.64     3392.88    110.33 o 
   1   0   6     6957.26     7523.78    162.27 o 
   2   0   6     9126.51     8878.66    153.15 o 
   3   0   6     7997.68     7939.75    154.67 o 
   4   0   6     5570.76     5534.93    177.26 o 
   5   0   6     4126.57     4075.34     97.82 o 
   6   0   6      240.77      327.78     40.65 o 
   7   0   6      418.06      397.63     41.19 o 
   8   0   6       38.75       65.63     32.22 o 
   9   0   6      415.45      372.80     50.14 o 
  10   0   6      456.97      492.05     58.31 o 
 -12   1   6       13.75       26.71     16.26 o 
 -11   1   6       27.89       55.71     18.46 o 
 -10   1   6      303.67      345.79     27.08 o 
  -9   1   6     1188.68     1341.73     37.44 o 
  -8   1   6     1640.31     1749.48     40.84 o 
  -7   1   6     1258.65     1415.16     39.01 o 
  -6   1   6      724.86      672.81     39.53 o 
  -5   1   6     2884.31     2761.19     84.13 o 
  -4   1   6     1266.73     1115.37     46.77 o 
  -3   1   6       26.79       56.40     19.63 o 
  -2   1   6     4215.60     3959.02     84.91 o 
  -1   1   6    11415.78    10985.68    154.06 o 
   0   1   6     5915.73     5724.89    101.10 o 
   1   1   6     2167.43     2116.73     48.48 o 
   2   1   6     2268.72     2367.79     51.93 o 
   3   1   6     1640.00     1564.21     41.84 o 
   4   1   6     1044.44      969.91     35.80 o 
   5   1   6     2866.97     2998.14     68.76 o 
   6   1   6     1864.41     1860.41     50.83 o 
   7   1   6     2994.77     2932.43     66.56 o 
   8   1   6     2039.63     2092.67     56.43 o 
   9   1   6      524.92      544.32     40.31 o 
  10   1   6       22.41      -14.50     26.38 o 
 -12   2   6      432.61      421.90     28.38 o 
 -11   2   6      413.31      474.50     31.54 o 
 -10   2   6     1182.34     1317.19     37.28 o 
  -9   2   6       72.91       71.55     17.53 o 
  -8   2   6        0.34       25.75     14.79 o 
  -7   2   6      400.86      427.23     26.62 o 
  -6   2   6     1754.54     1647.47     62.03 o 
  -5   2   6     2775.79     2805.94     74.23 o 
  -4   2   6     3493.12     3512.86     77.60 o 
  -3   2   6     1539.76     1588.04     49.13 o 
  -2   2   6     3538.64     3412.25     72.89 o 
  -1   2   6      277.35      247.47     30.68 o 
   0   2   6       42.19       87.17     20.14 o 
   1   2   6     1012.12     1028.10     35.51 o 
   2   2   6     6948.72     6609.13     97.89 o 
   3   2   6     4939.39     4585.85     73.86 o 
   4   2   6     5289.23     5018.36     85.77 o 
   5   2   6     2386.89     2463.70     55.05 o 
   6   2   6      700.52      795.34     37.39 o 
   7   2   6       60.82       70.66     20.82 o 
   8   2   6       22.95       47.68     19.60 o 
   9   2   6      477.21      464.78     39.50 o 
  10   2   6      750.02      786.96     57.51 o 
 -12   3   6      109.75       76.75     27.15 o 
 -11   3   6       30.62       16.67     17.09 o 
 -10   3   6      571.64      595.93     31.11 o 
  -9   3   6     1104.98     1297.35     34.24 o 
  -8   3   6     2542.78     2716.57     48.75 o 
  -7   3   6     2898.19     3166.06     54.27 o 
  -6   3   6      902.20      852.46     28.25 o 
  -5   3   6      203.25      215.97     15.88 o 
  -4   3   6     1542.46     1581.83     52.61 o 
  -3   3   6     2935.02     2842.77     70.73 o 
  -2   3   6    10393.26     9864.46    146.94 o 
  -1   3   6     4437.35     4210.93     67.34 o 
   0   3   6     8334.09     8017.79    109.03 o 
   1   3   6     3954.16     3926.57     68.77 o 
   2   3   6      650.05      663.99     31.72 o 
   3   3   6        2.37       -1.80     12.80 o 
   4   3   6      297.34      359.06     28.14 o 
   5   3   6       42.79       57.05     18.00 o 
   6   3   6      823.89      883.98     33.97 o 
   7   3   6     1844.85     1790.33     45.36 o 
   8   3   6     1351.66     1369.44     41.31 o 
   9   3   6      279.52      264.63     44.03 o 
 -12   4   6      544.89      658.39     70.29 o 
 -11   4   6      643.61      660.50     39.96 o 
 -10   4   6      565.94      559.10     33.43 o 
  -9   4   6      565.68      581.86     33.14 o 
  -8   4   6       61.75       58.57     16.45 o 
  -7   4   6      479.10      496.50     27.12 o 
  -6   4   6     4869.06     5036.90     76.40 o 
  -5   4   6     3008.55     2961.56     42.20 o 
  -4   4   6     5211.18     5311.27    110.54 o 
  -3   4   6     7258.63     7608.95    132.34 o 
  -2   4   6     4201.69     4373.01     79.04 o 
  -1   4   6     1808.23     1819.75     39.46 o 
   0   4   6      541.36      646.13     31.99 o 
   1   4   6       76.50       75.41     17.84 o 
   2   4   6     7582.46     7374.48    101.17 o 
   3   4   6     2085.75     1845.45     49.55 o 
   4   4   6     2811.01     2542.40     52.41 o 
   5   4   6     1327.94     1395.71     48.75 o 
   6   4   6      351.20      364.95     25.85 o 
   7   4   6        9.43       -5.25     12.61 o 
   8   4   6      208.14      178.52     27.91 o 
   9   4   6      463.57      487.92     64.05 o 
 -12   5   6       21.23        5.60     40.51 o 
 -11   5   6       75.05       13.32     36.49 o 
 -10   5   6      660.33      682.15     54.89 o 
  -9   5   6     1264.28     1287.14     44.18 o 
  -8   5   6     1593.12     1760.16     41.10 o 
  -7   5   6     1858.16     2046.29     59.32 o 
  -6   5   6     1540.19     1567.28     29.55 o 
  -5   5   6      935.78      957.32     42.73 o 
  -4   5   6      248.64      290.38     10.56 o 
  -3   5   6     1745.15     1790.57     33.11 o 
  -2   5   6     2962.78     2901.00     53.52 o 
  -1   5   6     8501.21     8317.66    167.73 o 
   0   5   6     9423.66     9279.70    127.60 o 
   1   5   6     6127.13     6170.55     95.21 o 
   2   5   6     2389.56     2461.73     56.23 o 
   3   5   6      571.11      537.07     27.12 o 
   4   5   6      338.52      295.17     24.48 o 
   5   5   6      252.94      307.48     21.85 o 
   6   5   6     2154.74     2187.63     50.89 o 
   7   5   6     2245.06     2204.63     45.14 o 
   8   5   6     1324.37     1373.38     84.70 o 
   9   5   6      314.90      321.88     57.89 o 
 -12   6   6      503.34      428.80    320.83 o 
 -11   6   6      925.64     1014.80    292.92 o 
 -10   6   6      466.95      538.62     36.73 o 
  -9   6   6      527.65      579.59     31.39 o 
  -8   6   6       42.22       34.21     23.90 o 
  -7   6   6       92.33       89.00     33.01 o 
  -6   6   6     1559.10     1577.08     70.38 o 
  -5   6   6     3422.04     3281.59     69.08 o 
  -4   6   6     4566.16     4595.37     84.39 o 
  -3   6   6     4870.15     4966.39     74.12 o 
  -2   6   6      513.48      477.02     20.87 o 
  -1   6   6      121.00      102.08     18.22 o 
   0   6   6      867.35      988.26     40.67 o 
   1   6   6      851.91      830.53     38.55 o 
   2   6   6     3121.49     2993.29     60.58 o 
   3   6   6     1358.98     1253.02     40.50 o 
   4   6   6     1308.81     1241.03     41.81 o 
   5   6   6      948.46      856.03     32.53 o 
   6   6   6      246.28      239.42     22.51 o 
   7   6   6        5.55       11.18     11.79 o 
   8   6   6      370.54      353.66     56.64 o 
   9   6   6      464.64      453.80     77.93 o 
 -12   7   6        5.27       -8.51     38.10 o 
 -11   7   6      101.52       -5.35     34.50 o 
 -10   7   6      573.11      486.13     98.74 o 
  -9   7   6     1398.63     1428.28     55.69 o 
  -8   7   6     2347.06     2576.87     90.58 o 
  -7   7   6     1802.28     1925.71     76.02 o 
  -6   7   6     2766.87     2730.32     72.63 o 
  -5   7   6     1776.41     1625.35     85.67 o 
  -4   7   6     1063.92     1111.20     49.51 o 
  -3   7   6       24.51       24.97     20.94 o 
  -2   7   6     2570.37     2510.26     47.70 o 
  -1   7   6     6062.38     5993.58    116.72 o 
   0   7   6     6786.18     6985.47    114.87 o 
   1   7   6     2983.56     3045.50     64.39 o 
   2   7   6      809.78      818.17     43.13 o 
   3   7   6      386.39      401.18     32.70 o 
   4   7   6       59.12       77.95     22.17 o 
   5   7   6     2183.20     2177.29     77.40 o 
   6   7   6     3878.45     3865.47     85.29 o 
   7   7   6     1859.93     1877.87     78.35 o 
   8   7   6      734.44      770.53     66.59 o 
   9   7   6      602.15      632.96    136.41 o 
 -11   8   6      924.98     1139.27    143.82 o 
 -10   8   6      148.51      -26.19     43.17 o 
  -9   8   6      450.90      461.09     31.43 o 
  -8   8   6       13.15       20.24     21.63 o 
  -7   8   6      246.55      227.67     25.88 o 
  -6   8   6     1642.89     1673.45     53.96 o 
  -5   8   6     3358.87     3175.63     81.09 o 
  -4   8   6     3238.42     3178.02     87.28 o 
  -3   8   6     5258.93     5461.90     98.83 o 
  -2   8   6     1729.88     1749.34     58.29 o 
  -1   8   6     1036.83     1004.70     36.20 o 
   0   8   6       32.11       33.00     14.52 o 
   1   8   6     1043.08     1086.58     40.99 o 
   2   8   6     3209.64     3199.60     68.63 o 
   3   8   6     3692.20     3558.66     87.25 o 
   4   8   6     2280.69     2301.43     57.45 o 
   5   8   6      898.47      918.59     41.68 o 
   6   8   6      527.89      537.10     34.69 o 
   7   8   6       30.21       27.44     28.38 o 
   8   8   6      162.52      123.01     42.26 o 
   9   8   6      247.38      149.83     47.36 o 
 -11   9   6       80.42        4.56     54.19 o 
 -10   9   6      633.43      709.56    106.49 o 
  -9   9   6     1421.61     1281.91    111.67 o 
  -8   9   6     1615.52     1639.50     63.07 o 
  -7   9   6     2404.45     2362.42     74.23 o 
  -6   9   6     1738.06     1703.78     62.25 o 
  -5   9   6      610.47      566.08     39.06 o 
  -4   9   6        4.68       21.98     21.88 o 
  -3   9   6      360.70      363.22     34.32 o 
  -2   9   6     2131.84     2135.29     65.20 o 
  -1   9   6     3152.45     3136.56     50.00 o 
   0   9   6     3244.80     3206.65     53.64 o 
   1   9   6     1502.92     1476.38     38.55 o 
   2   9   6      218.66      256.47     31.92 o 
   3   9   6       92.91       56.77     21.41 o 
   4   9   6       12.20       10.42     13.35 o 
   5   9   6      603.32      549.61     36.22 o 
   6   9   6     1999.62     1889.02     96.11 o 
   7   9   6     1329.63     1446.25     93.87 o 
   8   9   6      852.50      878.97     68.70 o 
 -11  10   6      338.00        8.94     64.07 o 
 -10  10   6      112.17      166.53     91.84 o 
  -9  10   6      216.35      231.76     76.06 o 
  -8  10   6       21.91       28.91     32.11 o 
  -7  10   6      271.94      284.56     31.98 o 
  -6  10   6     1135.10     1151.42     85.69 o 
  -5  10   6     1199.64     1171.88     53.63 o 
  -4  10   6     1169.58     1228.95     62.03 o 
  -3  10   6     2229.88     2344.77     73.57 o 
  -2  10   6     1633.75     1633.93     55.40 o 
  -1  10   6      134.91      114.97     24.83 o 
   0  10   6      123.28      154.28     22.87 o 
   1  10   6     2150.30     2147.47     45.14 o 
   2  10   6     1657.72     1677.23     44.28 o 
   3  10   6     3649.36     3647.50     63.21 o 
   4  10   6     1913.24     1819.22     41.69 o 
   5  10   6     1245.53     1239.72     64.44 o 
   6  10   6      441.12      510.04     53.70 o 
   7  10   6       11.80        9.40     32.32 o 
   8  10   6      141.46       89.85     40.18 o 
 -10  11   6      218.64      201.33     74.09 o 
  -9  11   6      664.41      737.96    114.91 o 
  -8  11   6      541.40      547.42     37.34 o 
  -7  11   6      593.57      643.24     75.67 o 
  -6  11   6     1371.34     1438.08     58.98 o 
  -5  11   6      164.67      138.66     29.54 o 
  -4  11   6       27.79       40.83     33.25 o 
  -3  11   6      781.95      839.08     51.65 o 
  -2  11   6     1540.88     1606.79     38.65 o 
  -1  11   6     4643.94     4734.43     77.51 o 
   0  11   6     4038.90     4261.84     74.59 o 
   1  11   6     2876.84     2982.81     61.73 o 
   2  11   6      559.55      565.56     28.49 o 
   3  11   6       50.88       47.79     17.34 o 
   4  11   6        3.31       -5.28     12.81 o 
   5  11   6      286.87      267.55     18.65 o 
   6  11   6     1050.72     1133.02     64.66 o 
   7  11   6     1578.44     1765.49     80.41 o 
   8  11   6     1009.06      991.10    217.31 o 
 -10  12   6      617.94      578.79    231.87 o 
  -9  12   6      404.19      417.84     86.31 o 
  -8  12   6       28.14       -6.62     23.51 o 
  -7  12   6      365.12      309.14     31.81 o 
  -6  12   6      753.09      767.84     52.39 o 
  -5  12   6     4860.17     4754.40    128.19 o 
  -4  12   6     3188.35     3354.10    101.05 o 
  -3  12   6     2668.82     2740.84     91.82 o 
  -2  12   6     1951.58     1964.56     52.77 o 
  -1  12   6       69.80       89.14     21.48 o 
   0  12   6       16.05        9.98     16.89 o 
   1  12   6     4094.73     4093.99     75.74 o 
   2  12   6      451.32      449.39     32.86 o 
   3  12   6     4077.01     3913.51     81.21 o 
   4  12   6     1813.31     1636.96     74.88 o 
   5  12   6      978.18      773.20     83.98 o 
   6  12   6      325.16      224.64     87.85 o 
   7  12   6       96.11      116.04     46.18 o 
 -10  13   6       71.26      -28.94     84.07 o 
  -9  13   6      515.38      607.53     99.76 o 
  -8  13   6      545.05      586.28    111.76 o 
  -7  13   6      241.15      237.63     25.13 o 
  -6  13   6      404.43      384.42     74.00 o 
  -5  13   6       34.27       24.08     33.15 o 
  -4  13   6       48.02       78.43     35.11 o 
  -3  13   6      490.43      536.37     54.48 o 
  -2  13   6     2387.15     2441.38     56.27 o 
  -1  13   6     4704.70     4827.55     88.60 o 
   0  13   6     3347.83     3504.18     98.81 o 
   1  13   6     2313.96     2345.68     61.29 o 
   2  13   6     1522.55     1498.43     49.09 o 
   3  13   6      669.97      691.73     46.83 o 
   4  13   6       17.07       40.06     22.76 o 
   5  13   6      622.00      623.52     79.37 o 
   6  13   6      625.65      430.33    104.76 o 
   7  13   6      634.49      773.17     90.52 o 
  -9  14   6       81.90      168.23     97.23 o 
  -8  14   6       42.61       -9.21     46.62 o 
  -7  14   6      140.35      114.58     25.84 o 
  -6  14   6      226.71      254.10     30.94 o 
  -5  14   6     1607.87     1672.45     73.83 o 
  -4  14   6     1627.46     1746.08     76.69 o 
  -3  14   6      820.79      854.27     56.90 o 
  -2  14   6      270.98      249.53     33.92 o 
  -1  14   6       65.96       39.39     24.05 o 
   0  14   6        0.72       20.41     18.64 o 
   1  14   6      936.52      916.54     41.59 o 
   2  14   6      581.52      552.77     33.95 o 
   3  14   6     2027.32     1922.49     57.64 o 
   4  14   6     1437.24     1301.00     91.78 o 
   5  14   6      704.73      770.66     86.00 o 
   6  14   6      257.96      200.71     62.71 o 
  -9  15   6      506.93      513.74    109.34 o 
  -8  15   6      649.53      951.16    119.20 o 
  -7  15   6      742.86      668.77     77.95 o 
  -6  15   6      232.56      230.69     31.97 o 
  -5  15   6      165.71      174.51     33.43 o 
  -4  15   6       80.83       45.90     28.24 o 
  -3  15   6      259.57      225.22     31.66 o 
  -2  15   6     2239.49     2153.16     56.82 o 
  -1  15   6     2132.19     2112.28     61.72 o 
   0  15   6      695.39      712.40     38.29 o 
   1  15   6      440.90      522.56     60.68 o 
   2  15   6      563.29      574.29     52.70 o 
   3  15   6        6.73        5.04     16.53 o 
   4  15   6       57.72       29.38     22.57 o 
   5  15   6      379.55      431.49     75.46 o 
   6  15   6      532.52      497.96     88.37 o 
  -8  16   6       25.65      -31.40     62.55 o 
  -7  16   6      125.33      121.90     73.60 o 
  -6  16   6      431.93      428.41     41.23 o 
  -5  16   6     1001.44      988.35     66.43 o 
  -4  16   6     1617.70     1638.65     71.03 o 
  -3  16   6     2178.65     2038.56    105.74 o 
  -2  16   6      644.53      710.28     36.61 o 
  -1  16   6      148.28      164.61     26.19 o 
   0  16   6       31.73       75.39     23.82 o 
   1  16   6      603.16      601.94     39.59 o 
   2  16   6     1370.83     1334.45     53.62 o 
   3  16   6     1252.67     1218.71     58.07 o 
   4  16   6      990.92     1006.05    111.15 o 
   5  16   6      459.75      498.87     83.42 o 
  -7  17   6      589.09      554.75    109.16 o 
  -6  17   6      572.43      530.08    103.97 o 
  -5  17   6      284.69      321.94     45.89 o 
  -4  17   6      174.86      206.94     57.28 o 
  -3  17   6       23.04       29.93     35.88 o 
  -2  17   6      631.63      641.02     51.64 o 
  -1  17   6      617.85      609.90     59.81 o 
   0  17   6      756.58      794.94     42.83 o 
   1  17   6      925.12      968.04     46.53 o 
   2  17   6      245.04      247.52     39.87 o 
   3  17   6        4.47       32.52     26.47 o 
   4  17   6       89.61       91.76     82.36 o 
  -6  18   6      327.38      284.02    129.38 o 
  -5  18   6      624.37      660.03     99.05 o 
  -4  18   6      699.33      667.54     56.66 o 
  -3  18   6      910.60      960.74     66.41 o 
  -2  18   6      443.35      437.09     40.90 o 
  -1  18   6      205.65      197.20     39.43 o 
   0  18   6        5.64       11.84     21.78 o 
   1  18   6      277.79      264.24     34.85 o 
   2  18   6      774.45      825.93     50.29 o 
   3  18   6      734.47      809.29    156.03 o 
   4  18   6      571.69      658.24    240.48 o 
  -5  19   6      242.18      163.91     56.26 o 
  -4  19   6       35.85       -9.48     26.93 o 
  -3  19   6      119.70      121.34     42.37 o 
  -2  19   6      340.32      249.23    102.94 o 
  -1  19   6      932.03      962.60     48.08 o 
   0  19   6     1139.30     1216.05     55.07 o 
   1  19   6      813.93      806.58     52.40 o 
   2  19   6      233.10      226.04     33.33 o 
  -3  20   6      618.78      779.44     79.94 o 
  -2  20   6      259.03      189.55     81.69 o 
  -1  20   6       79.85       24.78     37.31 o 
   0  20   6       43.89       53.89     27.49 o 
 -12   0   7       24.66       11.78     25.14 o 
 -11   0   7       18.53       25.31     25.34 o 
 -10   0   7      164.64      156.78     34.59 o 
  -9   0   7     1528.31     1590.88     57.84 o 
  -8   0   7     2689.32     2777.06     72.43 o 
  -7   0   7     1667.49     1684.41     77.88 o 
  -6   0   7     3816.89     4367.96    174.06 o 
  -5   0   7     2483.99     2514.63    128.45 o 
  -4   0   7      345.01      439.82     48.71 o 
  -3   0   7     4416.25     4338.94    116.55 o 
  -2   0   7     1292.92     1293.37     83.55 o 
  -1   0   7     9418.47     9823.36    210.11 o 
   0   0   7     4585.85     4714.79    127.74 o 
   1   0   7     5253.89     5193.46    138.57 o 
   2   0   7     7093.27     6952.09    151.02 o 
   3   0   7      851.45      965.15     71.31 o 
   4   0   7        0.43       81.67     39.83 o 
   5   0   7      919.49      939.55     66.01 o 
   6   0   7      620.97      731.74     52.64 o 
   7   0   7      880.14      923.13     57.01 o 
   8   0   7     1218.75     1326.21     73.69 o 
   9   0   7      581.84      566.33     51.04 o 
 -12   1   7      305.90      326.31     29.51 o 
 -11   1   7      411.21      410.38     31.11 o 
 -10   1   7     1153.39     1319.50     39.32 o 
  -9   1   7       93.75      127.39     19.32 o 
  -8   1   7       11.03       10.51     11.88 o 
  -7   1   7       24.46       47.69     18.83 o 
  -6   1   7      628.05      772.48     70.00 o 
  -5   1   7     8915.50     8858.31    159.31 o 
  -4   1   7    11062.92    11152.59    171.41 o 
  -3   1   7      198.40      151.57     26.29 o 
  -2   1   7    10056.98     9979.79    166.30 o 
  -1   1   7     1085.61     1028.18     45.84 o 
   0   1   7      460.37      513.50     37.72 o 
   1   1   7      292.21      293.03     30.97 o 
   2   1   7     1817.21     1749.64     53.30 o 
   3   1   7     4112.55     4081.43     72.33 o 
   4   1   7     1981.96     2017.43     62.75 o 
   5   1   7     3721.39     3597.78     72.57 o 
   6   1   7      539.51      525.94     37.77 o 
   7   1   7      280.38      304.28     33.94 o 
   8   1   7        2.34        0.30     14.89 o 
   9   1   7      228.35      193.81     26.96 o 
 -12   2   7      218.17      164.20     31.61 o 
 -11   2   7        5.32       24.60     17.73 o 
 -10   2   7      154.01      188.22     23.94 o 
  -9   2   7      830.66      908.55     33.03 o 
  -8   2   7     2058.02     2246.73     52.38 o 
  -7   2   7     2010.03     2062.41     49.90 o 
  -6   2   7     3581.83     3909.39    133.07 o 
  -5   2   7     3672.06     3716.67     97.82 o 
  -4   2   7      572.34      673.52     50.67 o 
  -3   2   7      503.84      587.42     36.50 o 
  -2   2   7     3454.12     3544.61     81.38 o 
  -1   2   7     5930.44     6050.82    111.93 o 
   0   2   7     4624.17     4521.76     76.26 o 
   1   2   7     4002.24     3717.33     84.14 o 
   2   2   7     2771.34     2549.70     60.02 o 
   3   2   7      624.64      607.37     33.73 o 
   4   2   7       39.61       24.04     18.03 o 
   5   2   7      127.12      137.67     25.47 o 
   6   2   7     1420.57     1501.22     46.62 o 
   7   2   7     1742.04     1765.11     54.79 o 
   8   2   7     1084.40     1047.64     51.13 o 
   9   2   7      375.91      371.48     36.24 o 
 -12   3   7      315.31      244.57     72.86 o 
 -11   3   7      541.99      587.13     46.08 o 
 -10   3   7      582.13      689.18     33.26 o 
  -9   3   7      523.74      549.00     27.93 o 
  -8   3   7       92.03      114.92     22.36 o 
  -7   3   7      179.12      165.60     26.72 o 
  -6   3   7      225.07      252.73     24.56 o 
  -5   3   7     1359.23     1373.76     63.71 o 
  -4   3   7     2250.46     2237.55     68.65 o 
  -3   3   7     3594.42     3346.76     84.85 o 
  -2   3   7     6819.80     6898.18    113.15 o 
  -1   3   7      193.57      217.47     28.54 o 
   0   3   7      253.04      222.24     30.53 o 
   1   3   7       60.95       21.45     19.25 o 
   2   3   7     3021.76     3080.99     69.22 o 
   3   3   7     2273.63     2377.95     64.75 o 
   4   3   7     2424.76     2446.80     61.20 o 
   5   3   7     2503.37     2496.09     65.19 o 
   6   3   7     1208.26     1161.12     50.14 o 
   7   3   7       65.73       97.06     27.81 o 
   8   3   7       12.15       11.52     20.94 o 
   9   3   7       94.57       85.02     38.04 o 
 -12   4   7      112.65      -17.51     44.43 o 
 -11   4   7       25.51       27.86     16.38 o 
 -10   4   7      260.67      296.86     27.73 o 
  -9   4   7      553.22      553.97     25.85 o 
  -8   4   7      891.34     1014.80     40.06 o 
  -7   4   7     1928.61     2100.91     58.39 o 
  -6   4   7      993.00     1076.44     30.65 o 
  -5   4   7      966.42      969.76     54.91 o 
  -4   4   7       93.14      104.29     29.65 o 
  -3   4   7      220.89      249.99     45.99 o 
  -2   4   7     1768.20     2043.43     52.27 o 
  -1   4   7     5385.50     5464.46     87.33 o 
   0   4   7     5210.80     5062.67    122.87 o 
   1   4   7     5039.45     4794.23     87.19 o 
   2   4   7     2465.36     2310.71     56.38 o 
   3   4   7      681.88      687.32     39.53 o 
   4   4   7      515.32      534.42     31.50 o 
   5   4   7       27.19       26.70     17.08 o 
   6   4   7     1463.61     1424.24     52.07 o 
   7   4   7     1879.15     1955.88     58.05 o 
   8   4   7      900.75      866.87     51.11 o 
   9   4   7      430.45      518.14     56.84 o 
 -12   5   7      483.19        1.83     50.18 o 
 -11   5   7      605.12      624.47     96.98 o 
 -10   5   7     1046.31     1109.14     44.62 o 
  -9   5   7     1258.14     1219.90     42.68 o 
  -8   5   7      724.62      738.59     41.29 o 
  -7   5   7       28.28       55.02     16.41 o 
  -6   5   7      516.21      539.69     47.42 o 
  -5   5   7     1181.29     1170.08     43.88 o 
  -4   5   7     2587.12     2609.28     53.66 o 
  -3   5   7     4446.96     4401.90     77.25 o 
  -2   5   7     3728.72     3757.09     75.77 o 
  -1   5   7     1359.75     1367.14     44.42 o 
   0   5   7        0.57       -0.42     12.55 o 
   1   5   7       23.95       29.45     17.76 o 
   2   5   7     4435.64     4511.65     91.44 o 
   3   5   7     3196.46     3122.59     74.35 o 
   4   5   7     3354.26     3224.98     69.60 o 
   5   5   7     2263.91     2154.38     54.64 o 
   6   5   7      894.96      895.79     35.13 o 
   7   5   7      157.19      142.40     28.16 o 
   8   5   7       27.44       65.96     41.22 o 
   9   5   7       67.35       64.44     38.93 o 
 -12   6   7       82.40       17.37     41.57 o 
 -11   6   7        1.27       -3.36     31.53 o 
 -10   6   7      126.14      133.34     45.75 o 
  -9   6   7      586.79      580.95     60.45 o 
  -8   6   7     1502.58     1687.34     64.69 o 
  -7   6   7     2411.86     2564.60     69.72 o 
  -6   6   7     2604.63     2614.16     66.56 o 
  -5   6   7     1859.83     1934.21     59.24 o 
  -4   6   7      529.26      558.37     30.37 o 
  -3   6   7      277.81      298.82     29.80 o 
  -2   6   7     2384.97     2501.27     52.01 o 
  -1   6   7     5386.94     5426.92     95.86 o 
   0   6   7     3849.73     3797.42     77.62 o 
   1   6   7     2693.64     2578.30     64.10 o 
   2   6   7      879.13      912.96     37.75 o 
   3   6   7      149.62      145.71     25.41 o 
   4   6   7      363.60      324.21     27.12 o 
   5   6   7     2490.34     2258.79     54.71 o 
   6   6   7     1994.56     1833.65     53.37 o 
   7   6   7     1315.41     1227.33     72.94 o 
   8   6   7      528.28      598.42     61.99 o 
   9   6   7      602.57      691.04     71.76 o 
 -11   7   7      776.29      728.88    464.87 o 
 -10   7   7      548.58      590.56     76.07 o 
  -9   7   7      878.32      997.62     51.16 o 
  -8   7   7      454.13      500.66     41.64 o 
  -7   7   7        0.37       32.26     25.49 o 
  -6   7   7      406.35      476.33     41.39 o 
  -5   7   7     2059.54     2089.39     68.34 o 
  -4   7   7     2649.11     2726.07     70.14 o 
  -3   7   7     5125.51     5130.93     80.56 o 
  -2   7   7      817.87      810.37     39.73 o 
  -1   7   7      980.08     1009.11     46.55 o 
   0   7   7      423.32      480.12     39.83 o 
   1   7   7       60.58       54.66     24.40 o 
   2   7   7     1047.82     1196.09     56.60 o 
   3   7   7     1801.87     1839.68     66.39 o 
   4   7   7     2373.58     2196.85     89.23 o 
   5   7   7     1317.27     1276.74     51.12 o 
   6   7   7     1182.51     1115.71     65.99 o 
   7   7   7      102.35       92.22     31.83 o 
   8   7   7        8.34        1.86     30.31 o 
 -11   8   7       26.92        2.10     33.32 o 
 -10   8   7      319.88       83.66     52.44 o 
  -9   8   7      640.80      687.46     54.30 o 
  -8   8   7     1125.34     1295.83     64.86 o 
  -7   8   7     1828.43     1978.93     63.74 o 
  -6   8   7     1573.39     1594.56     54.45 o 
  -5   8   7     1287.81     1378.96     56.18 o 
  -4   8   7      222.47      193.26     31.63 o 
  -3   8   7       69.40       65.67     26.22 o 
  -2   8   7     3804.06     4061.62     77.62 o 
  -1   8   7     2492.63     2600.90     80.74 o 
   0   8   7     2115.71     2107.20     65.70 o 
   1   8   7     1125.91     1012.27     45.87 o 
   2   8   7     1002.54     1007.62     43.19 o 
   3   8   7     1119.13     1201.94     47.42 o 
   4   8   7        0.21      -22.44     23.04 o 
   5   8   7      626.45      620.74     42.74 o 
   6   8   7     1446.31     1412.08     53.69 o 
   7   8   7     1146.72     1093.96     81.61 o 
   8   8   7      951.14     1002.79     91.62 o 
 -11   9   7      391.26       21.67     48.60 o 
 -10   9   7      227.23      234.04     55.62 o 
  -9   9   7      487.43      501.60     53.49 o 
  -8   9   7      119.07      134.56     36.82 o 
  -7   9   7       37.39       39.75     28.26 o 
  -6   9   7     1190.62     1207.95     49.85 o 
  -5   9   7      721.93      818.47     49.57 o 
  -4   9   7     2087.67     2088.38     68.33 o 
  -3   9   7     6341.13     6375.86    120.23 o 
  -2   9   7     1490.27     1426.93     35.84 o 
  -1   9   7     1127.95     1178.19     38.53 o 
   0   9   7       88.73      111.33     24.63 o 
   1   9   7      112.19      120.46     25.72 o 
   2   9   7      641.63      720.27     38.99 o 
   3   9   7     1585.46     1706.44     64.85 o 
   4   9   7     1904.60     1989.91     59.15 o 
   5   9   7     1025.79      989.55     57.66 o 
   6   9   7      876.00      780.80     54.41 o 
   7   9   7      106.06      119.93     40.45 o 
   8   9   7        5.03       -0.41     26.46 o 
 -11  10   7        2.29        2.18     38.52 o 
 -10  10   7      194.89      178.49     68.92 o 
  -9  10   7      518.86      474.17     39.50 o 
  -8  10   7      816.91      840.49     65.75 o 
  -7  10   7     1969.75     2025.50     62.87 o 
  -6  10   7     1623.47     1589.21     73.70 o 
  -5  10   7      425.39      468.26     43.12 o 
  -4  10   7       45.82       66.17     26.41 o 
  -3  10   7       66.10       87.61     31.65 o 
  -2  10   7     1071.76     1177.72     52.90 o 
  -1  10   7     2062.04     2228.47     53.48 o 
   0  10   7     2994.75     3086.45     62.51 o 
   1  10   7     1288.46     1286.82     40.06 o 
   2  10   7      594.96      600.79     32.57 o 
   3  10   7      323.53      328.03     26.82 o 
   4  10   7       22.72       25.14     17.16 o 
   5  10   7      162.67      158.66     26.47 o 
   6  10   7      845.82      940.77     63.46 o 
   7  10   7      946.07      963.19    126.23 o 
   8  10   7      758.05      905.60     80.75 o 
 -10  11   7      493.13      531.10    217.14 o 
  -9  11   7      488.72      608.53     91.68 o 
  -8  11   7       29.67        3.81     12.27 o 
  -7  11   7       46.03       33.80     37.14 o 
  -6  11   7     1057.47     1044.20     59.47 o 
  -5  11   7      782.15      945.90     73.20 o 
  -4  11   7     1581.25     1540.92     59.59 o 
  -3  11   7     3323.48     3394.68     90.96 o 
  -2  11   7     1606.92     1560.87     71.17 o 
  -1  11   7     1034.59     1040.15     61.50 o 
   0  11   7       84.67      112.99     23.57 o 
   1  11   7     1096.27     1059.83     39.29 o 
   2  11   7      208.48      251.97     24.92 o 
   3  11   7     2589.17     2460.83     62.78 o 
   4  11   7     2093.33     2021.93     55.70 o 
   5  11   7     1064.65      890.30     65.07 o 
   6  11   7      416.94      373.78     76.64 o 
   7  11   7      167.58      172.29     47.01 o 
 -10  12   7      138.21      181.06    112.30 o 
  -9  12   7      392.92      458.75     89.15 o 
  -8  12   7      609.37      572.28     68.55 o 
  -7  12   7      368.06      386.60     34.30 o 
  -6  12   7     1540.97     1569.25     69.98 o 
  -5  12   7      514.08      627.68     69.34 o 
  -4  12   7       99.72      119.19     34.19 o 
  -3  12   7      171.92      167.61     33.96 o 
  -2  12   7     1392.34     1501.51     66.38 o 
  -1  12   7     3046.15     3119.79     66.03 o 
   0  12   7     5493.40     5330.66     98.83 o 
   1  12   7     2928.32     2908.96     65.50 o 
   2  12   7     1748.60     1678.21     61.23 o 
   3  12   7     1288.45     1225.95     40.95 o 
   4  12   7       33.14       57.85     25.86 o 
   5  12   7      203.28      133.19     27.85 o 
   6  12   7      430.50      416.20     67.82 o 
   7  12   7      695.74      670.30    161.09 o 
  -9  13   7      122.25      158.76    104.10 o 
  -8  13   7        4.96      -18.67     18.67 o 
  -7  13   7        4.60        6.36     28.64 o 
  -6  13   7      327.71      361.02     54.95 o 
  -5  13   7     1740.47     1756.99     80.23 o 
  -4  13   7     2255.63     2307.72     96.61 o 
  -3  13   7     1784.96     1901.53     68.58 o 
  -2  13   7      522.92      562.96     46.36 o 
  -1  13   7      646.65      695.60     39.72 o 
   0  13   7       16.76       18.59     28.10 o 
   1  13   7     1499.11     1425.03     49.40 o 
   2  13   7      234.50      213.97     33.05 o 
   3  13   7     1812.81     1798.70     70.20 o 
   4  13   7     1820.90     1679.44     98.33 o 
   5  13   7      876.65      938.80     86.05 o 
   6  13   7      420.97      291.26     93.44 o 
  -9  14   7      369.00      459.39    118.67 o 
  -8  14   7      504.06      543.65     98.86 o 
  -7  14   7      760.55      736.20     59.81 o 
  -6  14   7     1046.93      990.30     62.32 o 
  -5  14   7     1141.13     1230.25     84.72 o 
  -4  14   7      240.15      193.17     52.47 o 
  -3  14   7      245.85      228.20     42.20 o 
  -2  14   7     1506.55     1536.24     70.80 o 
  -1  14   7     1528.76     1571.89     56.52 o 
   0  14   7     1773.63     1803.17     58.59 o 
   1  14   7     1380.74     1439.30     58.81 o 
   2  14   7     1327.17     1251.04     49.95 o 
   3  14   7      414.39      441.33     40.14 o 
   4  14   7        1.39       -2.66     17.25 o 
   5  14   7      184.07      208.84     61.82 o 
   6  14   7      254.71      198.46     67.05 o 
  -8  15   7       18.41       -6.32     48.11 o 
  -7  15   7       37.52        7.80     17.87 o 
  -6  15   7      205.94      160.29     39.85 o 
  -5  15   7      646.29      664.77     55.08 o 
  -4  15   7     1055.99     1132.55     65.38 o 
  -3  15   7     1024.44     1155.25     60.58 o 
  -2  15   7      300.04      307.57     39.17 o 
  -1  15   7     1083.85     1042.64     46.37 o 
   0  15   7      109.72       72.19     27.04 o 
   1  15   7       81.88       27.74     26.78 o 
   2  15   7      654.64      719.09     40.13 o 
   3  15   7      792.65      839.47     56.93 o 
   4  15   7     1177.12     1324.06    110.94 o 
   5  15   7      585.55      721.90     85.02 o 
  -8  16   7      532.31      625.26    115.79 o 
  -7  16   7      815.04      766.81    162.76 o 
  -6  16   7      457.41      536.36     85.35 o 
  -5  16   7      290.79      289.16     43.05 o 
  -4  16   7       34.20       26.46     32.18 o 
  -3  16   7      113.30      184.51     45.56 o 
  -2  16   7      651.02      677.15     42.30 o 
  -1  16   7      349.03      377.90     33.28 o 
   0  16   7      507.46      510.34     41.88 o 
   1  16   7      969.26     1056.51     52.32 o 
   2  16   7      545.22      530.13     38.32 o 
   3  16   7      118.46       78.32     29.48 o 
   4  16   7        3.02       48.06     66.06 o 
  -7  17   7       27.59       61.39     98.07 o 
  -6  17   7      251.47      221.64     45.06 o 
  -5  17   7      668.96      612.31     57.19 o 
  -4  17   7      833.19      902.72     74.09 o 
  -3  17   7     1452.99     1505.05     76.94 o 
  -2  17   7      595.87      643.79     45.33 o 
  -1  17   7      318.02      284.95     54.02 o 
   0  17   7        9.91       11.87     23.05 o 
   1  17   7      117.16      117.37     29.51 o 
   2  17   7      410.68      429.46     37.18 o 
   3  17   7      476.49      417.69     47.60 o 
   4  17   7      658.04      749.98    120.25 o 
  -6  18   7      584.01      544.27     54.96 o 
  -5  18   7      540.27      539.07     53.69 o 
  -4  18   7      165.62      114.33     49.02 o 
  -3  18   7        8.48       53.96     44.46 o 
  -2  18   7      340.91      308.56     86.18 o 
  -1  18   7      741.78      806.76     66.47 o 
   0  18   7      902.48      928.60     56.81 o 
   1  18   7      801.68      806.17     48.15 o 
   2  18   7      159.91      168.05     40.74 o 
   3  18   7       17.28       34.41     53.04 o 
  -4  19   7      590.94      648.95     63.05 o 
  -3  19   7      569.23      526.84    104.36 o 
  -2  19   7      352.33      269.35     70.94 o 
  -1  19   7       81.73       72.35     36.86 o 
   0  19   7        7.31        4.13     27.60 o 
   1  19   7       31.36       17.19     22.58 o 
 -12   0   8      219.21      220.63     37.99 o 
 -11   0   8      589.51      640.32     52.10 o 
 -10   0   8      911.12     1121.40     62.87 o 
  -9   0   8      533.06      680.74     43.61 o 
  -8   0   8      678.73      700.69     69.31 o 
  -7   0   8      334.42      369.96     74.49 o 
  -6   0   8      949.47      877.55    153.50 o 
  -5   0   8     4926.31     4974.89    141.01 o 
  -4   0   8     8249.63     8816.33    339.15 o 
  -3   0   8      632.31      706.79     62.90 o 
  -2   0   8     9427.41     9573.74    251.51 o 
  -1   0   8     5383.36     5358.25    176.80 o 
   0   0   8      383.95      354.81     79.35 o 
   1   0   8      760.33      817.92    146.50 o 
   2   0   8     1231.90     1252.58     72.25 o 
   3   0   8      407.07      416.73     51.86 o 
   4   0   8     4263.23     4152.48    122.89 o 
   5   0   8      571.46      513.25     51.73 o 
   6   0   8     1242.51     1319.21     69.33 o 
   7   0   8      126.08      126.19     37.58 o 
   8   0   8        0.32       -3.65     21.11 o 
 -12   1   8        7.29      -20.02     20.02 o 
 -11   1   8       11.60       -0.47     18.87 o 
 -10   1   8      265.48      266.16     29.85 o 
  -9   1   8      752.73      886.72     37.61 o 
  -8   1   8     1300.86     1306.11     40.51 o 
  -7   1   8     2320.95     2748.64     71.70 o 
  -6   1   8     3444.75     3439.46    117.57 o 
  -5   1   8     2898.14     3038.18     99.61 o 
  -4   1   8     1932.74     1825.96     60.69 o 
  -3   1   8      859.82      891.40     56.75 o 
  -2   1   8       59.27       64.19     33.03 o 
  -1   1   8     2085.95     2148.81     67.98 o 
   0   1   8     4099.15     4500.30    106.07 o 
   1   1   8     5083.42     5315.97     96.56 o 
   2   1   8     2557.59     2660.72     65.04 o 
   3   1   8     1217.01     1138.33     47.53 o 
   4   1   8      465.39      464.93     37.20 o 
   5   1   8      739.29      808.77     41.11 o 
   6   1   8      224.47      210.47     31.91 o 
   7   1   8     1197.85     1256.70     52.46 o 
   8   1   8     1009.16      992.46     47.82 o 
 -12   2   8      148.73      117.90     27.55 o 
 -11   2   8      646.07      676.93     36.87 o 
 -10   2   8      630.61      766.76     40.93 o 
  -9   2   8      696.10      792.80     34.66 o 
  -8   2   8      573.51      633.91     33.25 o 
  -7   2   8       94.54       98.02     37.89 o 
  -6   2   8       87.82       64.19     29.26 o 
  -5   2   8     1533.89     1586.57     74.46 o 
  -4   2   8     2014.84     2208.28     93.09 o 
  -3   2   8     2207.06     2291.46     80.02 o 
  -2   2   8     6471.46     6798.95    167.41 o 
  -1   2   8     3890.17     3974.26     96.47 o 
   0   2   8     1499.57     1481.36     58.40 o 
   1   2   8       72.11       87.80     25.53 o 
   2   2   8      297.60      309.73     37.93 o 
   3   2   8      711.62      773.16     44.84 o 
   4   2   8     3997.35     3952.21     77.39 o 
   5   2   8      613.79      693.57     43.51 o 
   6   2   8     1459.79     1555.29     54.07 o 
   7   2   8      116.03      128.54     25.85 o 
   8   2   8        2.38       24.26     18.47 o 
 -12   3   8      229.07       66.75     42.20 o 
 -11   3   8       26.92       32.34     17.83 o 
 -10   3   8       56.13       53.04     20.46 o 
  -9   3   8      238.33      255.76     25.79 o 
  -8   3   8      613.74      738.77     34.87 o 
  -7   3   8     3134.71     3534.70     69.81 o 
  -6   3   8     1642.52     1741.07     81.62 o 
  -5   3   8     1493.50     1595.93     66.85 o 
  -4   3   8      307.09      307.61     53.10 o 
  -3   3   8       17.05        1.06     21.18 o 
  -2   3   8     1353.16     1350.09     56.60 o 
  -1   3   8     1254.69     1120.14     43.04 o 
   0   3   8     3209.88     3257.66     90.87 o 
   1   3   8     3265.80     3411.16     76.84 o 
   2   3   8     1970.10     2132.15     60.03 o 
   3   3   8     1913.83     1840.11     63.85 o 
   4   3   8      657.41      641.95     39.12 o 
   5   3   8        4.20       12.61     18.42 o 
   6   3   8      557.24      535.26     35.79 o 
   7   3   8      724.62      735.20     38.96 o 
   8   3   8      735.94      787.13     42.65 o 
 -12   4   8      161.21        2.74     40.16 o 
 -11   4   8      533.83      479.22    184.84 o 
 -10   4   8      922.82     1035.89     50.49 o 
  -9   4   8      949.93      924.82     61.05 o 
  -8   4   8      632.56      669.87     42.31 o 
  -7   4   8        5.01       -1.81     14.99 o 
  -6   4   8       44.36       51.56     26.07 o 
  -5   4   8      714.11      815.00     60.65 o 
  -4   4   8     2600.23     2900.98     96.48 o 
  -3   4   8     6337.05     6866.22    159.62 o 
  -2   4   8     3316.39     3459.32     69.81 o 
  -1   4   8      762.06      812.40     37.75 o 
   0   4   8      133.92      135.20     29.78 o 
   1   4   8       13.79       -2.71     17.08 o 
   2   4   8     1205.37     1183.08     49.93 o 
   3   4   8     2873.12     2828.08     71.39 o 
   4   4   8     3681.04     3578.68     71.67 o 
   5   4   8     2291.77     2233.60     61.67 o 
   6   4   8     1415.14     1411.85     59.77 o 
   7   4   8      401.20      406.67     32.39 o 
   8   4   8        0.36       12.71     30.77 o 
 -12   5   8      209.51        0.70     29.45 o 
 -11   5   8       24.85       17.65     24.22 o 
 -10   5   8       11.97        5.03     19.10 o 
  -9   5   8      165.39      197.90     44.39 o 
  -8   5   8      259.43      296.96     17.00 o 
  -7   5   8     1916.00     2098.49     64.43 o 
  -6   5   8     1143.12     1145.56     52.98 o 
  -5   5   8     1802.27     1742.99     70.30 o 
  -4   5   8      388.61      461.88     25.05 o 
  -3   5   8      184.89      190.43     27.28 o 
  -2   5   8     2450.02     2419.79     59.83 o 
  -1   5   8     2456.64     2452.77     56.83 o 
   0   5   8     2888.66     2980.94     77.00 o 
   1   5   8     2260.65     2362.41     72.08 o 
   2   5   8     2377.98     2521.21     96.40 o 
   3   5   8     1179.56     1152.39     49.86 o 
   4   5   8      230.77      215.91     30.59 o 
   5   5   8      120.75      127.15     31.03 o 
   6   5   8      765.14      815.00     47.80 o 
   7   5   8      543.27      429.94     68.68 o 
   8   5   8      766.22      765.72     76.32 o 
 -12   6   8      357.61        4.15     36.89 o 
 -11   6   8      438.75       -1.22     41.24 o 
 -10   6   8      945.26      930.22    116.25 o 
  -9   6   8     1056.74     1113.60     63.14 o 
  -8   6   8      692.84      757.64     57.76 o 
  -7   6   8        2.23      -17.59     25.55 o 
  -6   6   8      121.22      131.19     32.26 o 
  -5   6   8     1419.20     1424.22     80.04 o 
  -4   6   8     2398.01     2517.36     54.53 o 
  -3   6   8     3273.56     3508.34     74.37 o 
  -2   6   8     1116.81     1062.00     39.76 o 
  -1   6   8      642.69      652.51     41.64 o 
   0   6   8      386.71      319.77     34.39 o 
   1   6   8      246.69      273.90     29.28 o 
   2   6   8      952.56      893.27     51.54 o 
   3   6   8     2373.52     2261.77     59.87 o 
   4   6   8     1089.11     1183.42     46.52 o 
   5   6   8     2257.40     2171.05     62.69 o 
   6   6   8      911.55      955.62     43.12 o 
   7   6   8      537.94      479.53     96.78 o 
   8   6   8        1.60       49.09     40.65 o 
 -11   7   8        9.42       -0.26     28.29 o 
 -10   7   8        2.55       20.44     19.91 o 
  -9   7   8      188.86      171.17     45.37 o 
  -8   7   8      776.68      921.78     62.07 o 
  -7   7   8     1204.04     1306.96     57.09 o 
  -6   7   8     1457.61     1662.44     65.50 o 
  -5   7   8     1493.17     1427.06     64.58 o 
  -4   7   8      415.22      412.25     17.28 o 
  -3   7   8       86.46       84.14     21.19 o 
  -2   7   8      853.90      899.19     36.03 o 
  -1   7   8      502.28      463.86     33.75 o 
   0   7   8     1462.99     1502.85     57.43 o 
   1   7   8     2091.38     2354.39     76.23 o 
   2   7   8     2649.68     2862.58     88.42 o 
   3   7   8      995.79     1095.59     45.75 o 
   4   7   8       31.26       13.07     17.84 o 
   5   7   8      110.25      121.43     22.31 o 
   6   7   8      447.08      444.16     44.51 o 
   7   7   8      327.76      371.45     77.18 o 
   8   7   8      778.80      728.60    140.29 o 
 -11   8   8      256.05        9.71     42.64 o 
 -10   8   8      438.87      338.79     65.05 o 
  -9   8   8      889.77      911.81    155.32 o 
  -8   8   8      440.04      511.31     52.39 o 
  -7   8   8        0.37      -30.30     30.30 o 
  -6   8   8      300.33      324.05     38.49 o 
  -5   8   8     1317.14     1386.30     58.15 o 
  -4   8   8     2000.22     2036.77     80.88 o 
  -3   8   8     4655.45     4776.47     93.75 o 
  -2   8   8     1835.22     1833.41     48.85 o 
  -1   8   8     1915.45     1891.05     57.29 o 
   0   8   8      505.38      574.69     44.42 o 
   1   8   8      272.59      333.42     37.02 o 
   2   8   8     2675.97     2681.56     82.14 o 
   3   8   8     4541.80     4293.16    102.59 o 
   4   8   8     1907.71     1839.28     71.94 o 
   5   8   8     2230.01     2161.14     81.26 o 
   6   8   8      824.69      720.41     70.44 o 
   7   8   8      245.85      224.66     52.16 o 
 -11   9   8        1.28        8.83     42.75 o 
 -10   9   8       28.90       -6.50     42.61 o 
  -9   9   8      194.34      154.34     45.16 o 
  -8   9   8      706.98      703.00    147.72 o 
  -7   9   8     1325.78     1354.64     64.42 o 
  -6   9   8     1622.25     1715.95     82.72 o 
  -5   9   8     1182.86     1208.24     66.10 o 
  -4   9   8      459.65      419.04     51.60 o 
  -3   9   8      171.92      157.47     33.87 o 
  -2   9   8      318.24      340.28     38.91 o 
  -1   9   8      925.71      896.35     41.10 o 
   0   9   8      784.74      856.94     52.24 o 
   1   9   8     1552.11     1721.45     76.88 o 
   2   9   8     2357.81     2521.87     86.08 o 
   3   9   8     1118.92     1211.50     64.50 o 
   4   9   8       39.68       44.31     32.25 o 
   5   9   8        2.31      -17.51     19.08 o 
   6   9   8      494.89      485.63     59.80 o 
   7   9   8      507.07      461.19     72.08 o 
 -10  10   8      431.23      412.74    119.57 o 
  -9  10   8      455.89      469.50     43.16 o 
  -8  10   8       41.49       63.22     23.66 o 
  -7  10   8       21.24       48.40     27.71 o 
  -6  10   8       91.19      113.26     32.31 o 
  -5  10   8       50.69       36.24     25.43 o 
  -4  10   8     1487.23     1578.06     76.27 o 
  -3  10   8     3183.76     3309.23     95.11 o 
  -2  10   8     1898.70     1989.97     80.98 o 
  -1  10   8     1210.47     1255.67     44.17 o 
   0  10   8      444.46      494.86     39.81 o 
   1  10   8      493.42      501.80     41.93 o 
   2  10   8       68.77       83.24     29.79 o 
   3  10   8     1026.51      920.84     83.19 o 
   4  10   8     1058.06     1103.66     66.36 o 
   5  10   8     1564.04     1354.51     85.56 o 
   6  10   8      528.28      533.06     70.90 o 
   7  10   8      225.01      197.76     55.48 o 
 -10  11   8       61.47       50.17     59.42 o 
  -9  11   8      174.78      168.99     32.50 o 
  -8  11   8      825.90      823.57    146.61 o 
  -7  11   8      627.22      660.23     43.06 o 
  -6  11   8     2997.27     3093.90     86.98 o 
  -5  11   8     1338.12     1308.02     63.90 o 
  -4  11   8      470.40      506.91     46.13 o 
  -3  11   8       12.93       12.36     26.59 o 
  -2  11   8      440.94      492.37     51.00 o 
  -1  11   8     2669.54     2690.28     80.10 o 
   0  11   8     1833.39     1889.54     94.06 o 
   1  11   8     1288.38     1360.21     48.40 o 
   2  11   8     1333.86     1373.08     46.46 o 
   3  11   8      884.00      887.90     38.57 o 
   4  11   8      119.60      111.01     29.80 o 
   5  11   8       64.76       39.71     18.51 o 
   6  11   8      437.85      391.94     64.07 o 
 -10  12   8      651.17      759.86    109.86 o 
  -9  12   8      677.94      869.16    126.80 o 
  -8  12   8      103.03      141.78     27.51 o 
  -7  12   8       61.26       68.29     26.57 o 
  -6  12   8      342.98      248.99     67.05 o 
  -5  12   8     1278.80     1299.82     70.59 o 
  -4  12   8     2677.10     2886.33     86.00 o 
  -3  12   8     1976.02     2091.09     81.19 o 
  -2  12   8     1891.01     2016.26     73.58 o 
  -1  12   8      967.85     1006.50     56.71 o 
   0  12   8       97.71      108.63     32.70 o 
   1  12   8      137.63      149.73     23.94 o 
   2  12   8       97.44       93.62     22.62 o 
   3  12   8      929.77      874.98     54.37 o 
   4  12   8      964.50      921.49     45.56 o 
   5  12   8      821.56      919.34     73.53 o 
   6  12   8      278.11      200.56     75.23 o 
  -9  13   8      209.06      232.74     75.99 o 
  -8  13   8      769.68      693.31     56.22 o 
  -7  13   8      218.45      207.87     51.11 o 
  -6  13   8     1360.74     1466.84     69.07 o 
  -5  13   8      460.37      494.12     93.20 o 
  -4  13   8        7.98      -26.38     26.38 o 
  -3  13   8      123.91      135.23     35.90 o 
  -2  13   8      160.24      151.38     36.35 o 
  -1  13   8      976.27     1038.65     58.07 o 
   0  13   8     1505.72     1657.62     70.45 o 
   1  13   8     1531.18     1500.38     53.85 o 
   2  13   8     1477.34     1541.82     62.32 o 
   3  13   8      799.66      748.99     53.64 o 
   4  13   8       87.53       61.75     20.86 o 
   5  13   8        7.12      -53.00     53.00 o 
   6  13   8      110.04       82.11     48.54 o 
  -9  14   8      273.57      328.43     93.40 o 
  -8  14   8      294.84      261.29     57.18 o 
  -7  14   8      210.67      218.37     33.15 o 
  -6  14   8      160.80      181.73     39.58 o 
  -5  14   8      711.79      740.03     52.42 o 
  -4  14   8      800.09      844.88     69.50 o 
  -3  14   8      542.70      620.18     61.17 o 
  -2  14   8     1236.64     1393.31     71.89 o 
  -1  14   8     2053.39     1990.27     83.08 o 
   0  14   8      272.78      226.61     33.35 o 
   1  14   8        5.48        2.07     22.04 o 
   2  14   8      200.63      176.21     30.00 o 
   3  14   8      413.23      440.45     55.04 o 
   4  14   8      580.83      671.12     78.01 o 
   5  14   8      640.77      687.60     88.62 o 
  -8  15   8      397.96      485.93    104.02 o 
  -7  15   8      640.10      604.88    104.01 o 
  -6  15   8      798.36      817.09     52.19 o 
  -5  15   8      760.45      799.71     62.94 o 
  -4  15   8      107.65       96.75     48.57 o 
  -3  15   8       13.43        9.62     24.30 o 
  -2  15   8      221.04      256.79     50.93 o 
  -1  15   8      502.47      565.60     50.71 o 
   0  15   8      756.07      773.09     43.67 o 
   1  15   8     1194.77     1157.48     56.46 o 
   2  15   8     1014.88      961.74     66.20 o 
   3  15   8      298.96      254.26     34.65 o 
   4  15   8       40.54       17.96     60.85 o 
  -7  16   8       58.84       43.33     25.05 o 
  -6  16   8       50.61       76.39     35.04 o 
  -5  16   8      263.13      247.52     55.34 o 
  -4  16   8      366.22      330.63     46.36 o 
  -3  16   8      968.97     1052.16     71.12 o 
  -2  16   8      852.30      998.39     68.80 o 
  -1  16   8      662.80      725.68     63.11 o 
   0  16   8       67.38       65.67     25.70 o 
   1  16   8        9.21       10.15     24.15 o 
   2  16   8      225.29      174.83     33.93 o 
   3  16   8      625.32      604.80     62.62 o 
   4  16   8      670.72      660.51    121.19 o 
  -6  17   8      547.25      533.66     57.87 o 
  -5  17   8      520.96      599.07     58.64 o 
  -4  17   8      141.93      188.71     41.21 o 
  -3  17   8       17.04        2.25     22.11 o 
  -2  17   8      251.61      191.89     48.23 o 
  -1  17   8      336.45      257.84     78.52 o 
   0  17   8      790.63      859.69     48.81 o 
   1  17   8      802.79      872.51     60.29 o 
   2  17   8      477.05      485.63     68.26 o 
   3  17   8      216.09      210.98     62.12 o 
  -5  18   8      245.17      277.74     45.56 o 
  -4  18   8      408.72      348.22     81.99 o 
  -3  18   8      771.60      792.40     63.46 o 
  -2  18   8      492.56      518.76    110.54 o 
  -1  18   8      157.89      109.48     40.38 o 
   0  18   8       56.51       39.79     25.85 o 
   1  18   8       18.91        7.42     26.17 o 
  -2  19   8       73.61       41.92     49.57 o 
  -1  19   8      210.14      216.46     51.94 o 
 -12   0   9       11.11       -7.03     25.76 o 
 -11   0   9      400.77      423.31     54.28 o 
 -10   0   9       43.14       54.91     29.64 o 
  -9   0   9      116.87      100.90     34.89 o 
  -8   0   9      651.57      761.33     99.26 o 
  -7   0   9     1205.28     1323.18    125.53 o 
  -6   0   9     1920.04     2363.47    153.70 o 
  -5   0   9     2361.07     2685.48    111.15 o 
  -4   0   9     1811.34     1838.31    109.58 o 
  -3   0   9      231.15      230.44     52.70 o 
  -2   0   9      710.91      669.86     72.55 o 
  -1   0   9       28.09      -10.92     33.03 o 
   0   0   9     1544.95     1707.92    113.49 o 
   1   0   9     1972.38     1894.81     79.79 o 
   2   0   9     1284.69     1280.37     70.64 o 
   3   0   9      533.18      664.43    100.23 o 
   4   0   9      447.45      471.00     59.69 o 
   5   0   9      863.96      813.79     63.58 o 
   6   0   9       88.26      102.95     38.25 o 
   7   0   9      799.62      812.72     73.30 o 
   8   0   9      714.91      700.48     97.00 o 
 -12   1   9      207.94      179.49     64.25 o 
 -11   1   9      472.92      590.09     36.27 o 
 -10   1   9      859.84      964.60     44.11 o 
  -9   1   9     1099.97     1221.15     43.08 o 
  -8   1   9     1076.12     1147.29     53.65 o 
  -7   1   9       33.80       19.35     35.65 o 
  -6   1   9      548.27      534.17     82.57 o 
  -5   1   9     1632.98     1833.93     78.81 o 
  -4   1   9     1842.32     1944.40     76.13 o 
  -3   1   9     1780.98     1873.18    112.40 o 
  -2   1   9     5250.71     5586.93    145.72 o 
  -1   1   9     3884.61     4199.78    120.52 o 
   0   1   9      665.68      770.79     53.50 o 
   1   1   9       93.29       85.17     30.45 o 
   2   1   9      205.83      134.88     32.14 o 
   3   1   9      399.70      470.50     39.46 o 
   4   1   9     1391.54     1515.99     54.98 o 
   5   1   9      566.57      574.77     42.98 o 
   6   1   9      770.14      817.27     44.26 o 
   7   1   9      469.15      458.32     39.87 o 
   8   1   9       85.01       74.12     30.59 o 
 -12   2   9      102.42       73.73     36.92 o 
 -11   2   9      267.30      210.92     49.14 o 
 -10   2   9       11.90       20.40     21.37 o 
  -9   2   9       64.79       51.95     18.92 o 
  -8   2   9      590.40      677.60     47.23 o 
  -7   2   9     2514.89     2760.28    176.46 o 
  -6   2   9     3027.25     3301.11    121.09 o 
  -5   2   9     3299.18     3414.02    130.73 o 
  -4   2   9     1644.21     1796.46     69.42 o 
  -3   2   9      178.58      160.10     36.13 o 
  -2   2   9      100.42       84.18     32.28 o 
  -1   2   9      617.16      724.41     52.61 o 
   0   2   9     1600.69     1707.52     60.85 o 
   1   2   9     2747.19     2811.89     91.87 o 
   2   2   9     1459.39     1445.15     61.38 o 
   3   2   9     1686.62     1721.17     61.54 o 
   4   2   9      542.52      586.61     41.56 o 
   5   2   9      132.08       94.01     39.23 o 
   6   2   9      155.96      171.31     33.63 o 
   7   2   9      509.74      508.93     67.63 o 
   8   2   9      408.46      341.31     38.47 o 
 -12   3   9       81.65       20.25     30.50 o 
 -11   3   9      488.44      537.51     97.72 o 
 -10   3   9      543.63      587.76     65.40 o 
  -9   3   9      710.34      844.46     37.05 o 
  -8   3   9      805.60      927.88     41.09 o 
  -7   3   9      362.32      346.74     37.93 o 
  -6   3   9      217.77      172.15     39.78 o 
  -5   3   9       78.25      111.30     37.25 o 
  -4   3   9     1028.76     1149.98     69.21 o 
  -3   3   9     4557.20     4618.13    113.62 o 
  -2   3   9     3382.83     3683.45    100.77 o 
  -1   3   9     2739.65     2909.17     74.05 o 
   0   3   9     1772.37     1978.67     65.43 o 
   1   3   9      312.52      314.44     35.84 o 
   2   3   9       51.72       80.54     27.49 o 
   3   3   9     2270.62     2334.10     63.56 o 
   4   3   9     2620.17     2676.95     72.08 o 
   5   3   9     1326.55     1352.17     56.61 o 
   6   3   9     1247.98     1186.87     55.98 o 
   7   3   9      541.62      517.77     46.37 o 
   8   3   9       30.78       51.30     33.45 o 
 -12   4   9      227.51      107.39     44.92 o 
 -11   4   9       62.37       60.92     32.82 o 
 -10   4   9        1.59        7.73     18.51 o 
  -9   4   9       16.54       36.09     14.98 o 
  -8   4   9       54.13       58.30     23.42 o 
  -7   4   9     1780.18     1857.18     42.97 o 
  -6   4   9      793.60      875.90     58.10 o 
  -5   4   9      873.54     1017.95     63.11 o 
  -4   4   9      405.31      515.99     53.72 o 
  -3   4   9        9.11       -2.07     16.20 o 
  -2   4   9      232.70      233.41     37.58 o 
  -1   4   9     1355.23     1425.98     53.66 o 
   0   4   9     1271.78     1326.95     55.90 o 
   1   4   9     4879.33     4889.68    166.30 o 
   2   4   9     3521.54     3572.60     92.93 o 
   3   4   9     3035.92     2911.58     78.16 o 
   4   4   9      950.41      935.21     51.31 o 
   5   4   9       16.09       24.82     23.89 o 
   6   4   9      104.79       50.99     30.22 o 
   7   4   9      323.18      293.87     41.84 o 
   8   4   9      404.67      296.45     71.39 o 
 -11   5   9      328.41      177.48     72.12 o 
 -10   5   9      834.87      884.77     51.11 o 
  -9   5   9      898.53     1074.51     57.93 o 
  -8   5   9      536.39      549.57     56.91 o 
  -7   5   9       60.49       57.63     14.28 o 
  -6   5   9       38.27       79.19     14.16 o 
  -5   5   9      251.48      261.55     44.09 o 
  -4   5   9     1652.87     1690.10     59.99 o 
  -3   5   9     1461.97     1501.45     50.68 o 
  -2   5   9     1119.67     1293.06     49.61 o 
  -1   5   9      902.02     1011.53     50.63 o 
   0   5   9      545.04      638.84     40.55 o 
   1   5   9       14.64        6.94     19.97 o 
   2   5   9     1065.12     1137.10     56.92 o 
   3   5   9     1761.05     1821.83     59.44 o 
   4   5   9     1151.39     1136.83     50.89 o 
   5   5   9     1239.49     1141.24     55.60 o 
   6   5   9      748.06      752.52     52.11 o 
   7   5   9      533.64      371.14     57.43 o 
 -11   6   9       51.17       26.24     23.90 o 
 -10   6   9       31.12       25.77     27.24 o 
  -9   6   9       83.26       82.47     35.64 o 
  -8   6   9      352.52      355.42     56.07 o 
  -7   6   9     1511.58     1725.06     69.51 o 
  -6   6   9     1702.25     1800.33     94.56 o 
  -5   6   9     1968.93     2023.47     84.27 o 
  -4   6   9     1321.58     1428.26     46.50 o 
  -3   6   9       74.09       76.32     19.87 o 
  -2   6   9       58.58       37.44     26.19 o 
  -1   6   9     1181.31     1293.98     53.19 o 
   0   6   9     2389.76     2341.32     82.63 o 
   1   6   9     6033.32     5945.95    211.49 o 
   2   6   9     4201.33     4136.10     96.29 o 
   3   6   9     1801.81     1814.40     61.80 o 
   4   6   9      289.66      257.05     32.02 o 
   5   6   9        7.13       22.46     20.25 o 
   6   6   9       55.51       23.46     20.57 o 
   7   6   9      284.64      209.72     66.75 o 
 -11   7   9      210.25        9.58     42.15 o 
 -10   7   9      498.48      546.36    118.94 o 
  -9   7   9      743.80      901.73     59.12 o 
  -8   7   9      257.06      278.38     37.29 o 
  -7   7   9        4.24       24.86     24.32 o 
  -6   7   9      138.87      153.29     36.89 o 
  -5   7   9      756.93      779.00     51.73 o 
  -4   7   9     1204.52     1233.40     76.11 o 
  -3   7   9     1456.41     1434.30     53.94 o 
  -2   7   9     1280.28     1297.06     47.40 o 
  -1   7   9     1325.60     1346.01     63.46 o 
   0   7   9      696.94      877.20     58.49 o 
   1   7   9       30.37       38.04     29.19 o 
   2   7   9      335.25      347.34     43.13 o 
   3   7   9      231.29      196.45     33.09 o 
   4   7   9      391.12      390.30     35.16 o 
   5   7   9     1338.36     1267.44     49.65 o 
   6   7   9     1098.55     1014.80     56.49 o 
   7   7   9      328.58      283.38     70.16 o 
 -11   8   9        8.09        0.26     31.35 o 
 -10   8   9        7.56        2.86     27.00 o 
  -9   8   9       88.22       49.52     42.66 o 
  -8   8   9      419.48      405.08     98.83 o 
  -7   8   9      990.30     1094.34     55.98 o 
  -6   8   9     1599.17     1639.31     71.27 o 
  -5   8   9     1555.31     1776.10     68.55 o 
  -4   8   9      729.95      721.06     44.66 o 
  -3   8   9       86.67      102.73     25.51 o 
  -2   8   9      312.64      352.09     30.07 o 
  -1   8   9      486.02      478.65     37.32 o 
   0   8   9      836.16      947.11     53.67 o 
   1   8   9     1846.86     1872.31     86.44 o 
   2   8   9     1958.97     2007.49     81.34 o 
   3   8   9      853.36     1001.88     62.76 o 
   4   8   9       58.42      110.87     48.27 o 
   5   8   9       84.25      169.23     40.49 o 
   6   8   9      188.15      106.82     43.25 o 
   7   8   9      427.23      328.17     81.62 o 
 -10   9   9      383.68      346.26    103.93 o 
  -9   9   9      438.67      629.51     79.12 o 
  -8   9   9      259.52      257.83     63.36 o 
  -7   9   9      158.86      218.22     38.26 o 
  -6   9   9        1.97      -34.18     34.18 o 
  -5   9   9      261.54      355.33     42.71 o 
  -4   9   9     1313.47     1305.08     75.40 o 
  -3   9   9     2733.71     2706.00     62.90 o 
  -2   9   9     2161.52     2148.52     71.60 o 
  -1   9   9     2054.44     2187.92     64.95 o 
   0   9   9     1038.60     1074.03     52.07 o 
   1   9   9      373.29      375.93     48.30 o 
   2   9   9      558.11      559.48     50.23 o 
   3   9   9      562.45      612.70     51.61 o 
   4   9   9      726.85      772.31     81.72 o 
   5   9   9     1146.85     1143.93     60.12 o 
   6   9   9      710.17      857.72     77.44 o 
 -10  10   9        2.00       38.11     56.80 o 
  -9  10   9       51.43       41.71     36.46 o 
  -8  10   9      579.86      581.81     45.84 o 
  -7  10   9     1278.86     1345.90     68.77 o 
  -6  10   9     2613.63     2700.43     98.70 o 
  -5  10   9     1458.16     1491.39     71.88 o 
  -4  10   9      670.41      738.24     54.27 o 
  -3  10   9      313.71      339.35     44.01 o 
  -2  10   9        6.00       16.61     14.88 o 
  -1  10   9      208.46      162.49     39.85 o 
   0  10   9      848.41      940.82     58.69 o 
   1  10   9     1046.48     1031.33     55.86 o 
   2  10   9     2425.07     2362.69    102.61 o 
   3  10   9      864.55      876.66     66.93 o 
   4  10   9      139.67      101.02     48.48 o 
   5  10   9       10.53       15.09     30.32 o 
   6  10   9      189.21      181.84     59.00 o 
 -10  11   9      690.96      831.13    113.29 o 
  -9  11   9      611.22      663.20     73.20 o 
  -8  11   9      155.84      158.30     46.35 o 
  -7  11   9      151.91      116.17     37.22 o 
  -6  11   9        7.04        7.48     29.48 o 
  -5  11   9      354.06      421.44     49.33 o 
  -4  11   9     1219.77     1220.76     69.50 o 
  -3  11   9     1286.62     1346.47     73.02 o 
  -2  11   9     1433.25     1480.35     67.98 o 
  -1  11   9     1009.60     1130.93     44.13 o 
   0  11   9      724.26      779.36     43.10 o 
   1  11   9      208.46      190.65     31.11 o 
   2  11   9      188.75      206.92     31.00 o 
   3  11   9      576.87      581.39     40.35 o 
   4  11   9      660.79      620.63     40.32 o 
   5  11   9      507.75      297.34    155.02 o 
   6  11   9      221.84      145.90     59.40 o 
  -9  12   9       15.62       14.52     51.13 o 
  -8  12   9      376.56      251.13     63.55 o 
  -7  12   9       52.78       43.19     30.31 o 
  -6  12   9     1332.02     1433.93     74.13 o 
  -5  12   9      535.14      664.38     58.84 o 
  -4  12   9      156.42      148.91     40.68 o 
  -3  12   9      108.77       92.48     37.55 o 
  -2  12   9       18.72       47.43     34.91 o 
  -1  12   9      122.49      154.15     37.96 o 
   0  12   9     1680.30     1796.23     60.18 o 
   1  12   9      652.24      683.32     42.50 o 
   2  12   9     1830.68     1772.62     68.15 o 
   3  12   9      788.09      827.10     55.66 o 
   4  12   9      138.57       81.16     25.87 o 
   5  12   9       13.79       34.76     46.47 o 
  -8  13   9      342.61      354.88     48.57 o 
  -7  13   9      159.80       90.54     35.08 o 
  -6  13   9       12.39       32.20     26.94 o 
  -5  13   9      335.28      236.53     73.01 o 
  -4  13   9      377.37      289.60     73.07 o 
  -3  13   9      580.32      693.75     55.98 o 
  -2  13   9     1310.05     1475.94     71.49 o 
  -1  13   9      879.71     1025.52     62.23 o 
   0  13   9      132.52      158.01     37.71 o 
   1  13   9        0.97        3.96     35.09 o 
   2  13   9       32.03       24.37     26.69 o 
   3  13   9      164.80      180.82     32.50 o 
   4  13   9      683.32      698.95     54.22 o 
   5  13   9      784.96      923.08     95.30 o 
  -8  14   9      327.03      203.72     65.61 o 
  -7  14   9      299.25      301.29     43.43 o 
  -6  14   9     1148.10     1146.19     69.83 o 
  -5  14   9     1025.91     1184.34     79.09 o 
  -4  14   9      391.54      401.81    131.42 o 
  -3  14   9       84.68       67.17     37.19 o 
  -2  14   9       35.64       88.80     36.15 o 
  -1  14   9      299.76      296.24     64.93 o 
   0  14   9     1338.97     1534.43     90.33 o 
   1  14   9      834.15      823.02     67.66 o 
   2  14   9     1129.58     1153.41    102.49 o 
   3  14   9      440.59      496.76     43.34 o 
   4  14   9      119.71      159.60     84.45 o 
  -7  15   9      113.59      147.16     52.97 o 
  -6  15   9       55.04       75.98     36.79 o 
  -5  15   9      114.46       91.46     35.80 o 
  -4  15   9      123.74      130.77     39.40 o 
  -3  15   9      749.05      822.90     62.33 o 
  -2  15   9     1540.10     1616.84    105.68 o 
  -1  15   9     1305.07     1440.40     77.28 o 
   0  15   9      196.00      175.95     45.41 o 
   1  15   9       95.21       87.18     41.84 o 
   2  15   9       78.75       46.84     34.72 o 
   3  15   9      176.48      119.61     29.93 o 
  -7  16   9      394.48      407.38     54.09 o 
  -6  16   9      505.65      479.88     55.07 o 
  -5  16   9      339.52      377.58     49.73 o 
  -4  16   9      178.97      144.58     58.28 o 
  -3  16   9       59.33       54.31     35.15 o 
  -2  16   9        3.61       36.33     36.84 o 
  -1  16   9       66.76       70.69     38.81 o 
   0  16   9      290.33      286.75     46.35 o 
   1  16   9      611.42      551.84     60.72 o 
   2  16   9      616.57      645.41     62.03 o 
  -5  17   9      192.02      237.62     52.85 o 
  -4  17   9      408.96      346.77     86.91 o 
  -3  17   9      994.82      991.42     69.90 o 
  -2  17   9      777.06      865.34     73.23 o 
  -1  17   9      287.16      287.67     49.91 o 
   0  17   9      163.87      164.86     43.07 o 
   1  17   9       23.37       19.02     32.86 o 
  -3  18   9       15.56      -29.96     37.67 o 
  -2  18   9       32.67       34.07     42.34 o 
  -1  18   9      183.84      136.40     49.87 o 
 -12   0  10      113.83      106.39     91.65 o 
 -11   0  10       74.42       -6.38     33.38 o 
 -10   0  10      572.11      647.58     55.74 o 
  -9   0  10     1098.69     1251.28    134.39 o 
  -8   0  10      510.70      651.24    109.02 o 
  -7   0  10      125.97      170.28    133.57 o 
  -6   0  10       13.49       42.67     64.44 o 
  -5   0  10       12.72       21.24     44.70 o 
  -4   0  10      620.69      717.66    120.31 o 
  -3   0  10      881.97      943.42     85.50 o 
  -2   0  10     4458.52     4497.68    202.45 o 
  -1   0  10     2195.97     2212.33    118.21 o 
   0   0  10      192.39      169.18     58.26 o 
   1   0  10      440.57      419.12     54.20 o 
   2   0  10       45.04       49.03     35.95 o 
   3   0  10      175.33      188.59     53.08 o 
   4   0  10     1419.15     1406.18     81.76 o 
   5   0  10     1314.14     1306.28     99.19 o 
   6   0  10      768.11      716.36     88.37 o 
   7   0  10      472.13      572.24     60.55 o 
 -11   1  10      533.14      370.01    105.52 o 
 -10   1  10       22.47       21.00     20.08 o 
  -9   1  10       37.37       48.18     20.61 o 
  -8   1  10      347.76      335.83     37.89 o 
  -7   1  10      436.14      611.76    170.43 o 
  -6   1  10     1650.38     1878.91     86.03 o 
  -5   1  10     3431.05     3670.16    119.19 o 
  -4   1  10      524.11      615.45     56.47 o 
  -3   1  10     1479.80     1584.97     72.08 o 
  -2   1  10       26.85       82.30     43.46 o 
  -1   1  10      104.67      142.95     42.78 o 
   0   1  10      573.99      731.10     51.19 o 
   1   1  10     1277.52     1533.87     78.49 o 
   2   1  10     1766.87     2078.81     71.19 o 
   3   1  10      412.40      449.82     40.39 o 
   4   1  10      993.32     1003.46     55.74 o 
   5   1  10       36.76        7.26     20.88 o 
   6   1  10       15.56        8.36     20.27 o 
   7   1  10       76.90       51.11     27.64 o 
 -11   2  10      175.31      163.21     79.67 o 
 -10   2  10      441.00      487.95     66.76 o 
  -9   2  10      869.20      981.90     42.33 o 
  -8   2  10      537.63      619.68     53.24 o 
  -7   2  10      146.10      200.24     59.93 o 
  -6   2  10       46.03       86.96     42.64 o 
  -5   2  10       74.32       75.46     45.52 o 
  -4   2  10      330.82      394.11     47.58 o 
  -3   2  10     1403.64     1568.53     77.43 o 
  -2   2  10     2903.88     3189.97    113.66 o 
  -1   2  10     2418.66     2744.98    109.15 o 
   0   2  10     1115.14     1078.37     54.14 o 
   1   2  10      752.02      770.52     50.62 o 
   2   2  10        6.10        5.45     19.67 o 
   3   2  10      470.58      493.42     54.74 o 
   4   2  10      769.20      821.17     48.49 o 
   5   2  10      645.57      752.63     54.67 o 
   6   2  10      913.63      948.09     49.48 o 
   7   2  10      621.03      602.05     79.88 o 
 -11   3  10      237.78      128.66     60.55 o 
 -10   3  10       91.48       31.33     25.76 o 
  -9   3  10        2.67       22.16     17.28 o 
  -8   3  10      308.27      242.80     39.36 o 
  -7   3  10     1567.55     1903.14     85.82 o 
  -6   3  10     1969.33     2061.96     89.44 o 
  -5   3  10     1799.37     1916.17     87.85 o 
  -4   3  10      564.37      610.15     70.92 o 
  -3   3  10     1347.97     1508.09     70.64 o 
  -2   3  10       23.81       18.29     20.19 o 
  -1   3  10      388.37      387.09     44.09 o 
   0   3  10      580.66      716.27     76.49 o 
   1   3  10     3879.84     4153.15     99.31 o 
   2   3  10     2695.82     2836.10     89.12 o 
   3   3  10     1509.21     1578.15     59.20 o 
   4   3  10      489.21      474.08     43.83 o 
   5   3  10       53.87       18.46     22.28 o 
   6   3  10       51.50       42.90     25.42 o 
   7   3  10       81.29       48.44     29.92 o 
 -11   4  10      275.70      141.44     67.95 o 
 -10   4  10      600.37      661.98     53.32 o 
  -9   4  10      848.28      894.19     76.87 o 
  -8   4  10      976.77     1166.29    111.49 o 
  -7   4  10      649.20      618.02     44.73 o 
  -6   4  10      214.23      266.81     65.18 o 
  -5   4  10       70.32       63.88     41.61 o 
  -4   4  10      840.37      850.23     69.82 o 
  -3   4  10     1586.96     1852.04     63.50 o 
  -2   4  10     1723.88     1957.06     59.94 o 
  -1   4  10     1654.16     1806.63     76.66 o 
   0   4  10      972.18      975.15     58.37 o 
   1   4  10      247.80      256.57     37.16 o 
   2   4  10      472.39      509.97     50.04 o 
   3   4  10      831.10      814.17     52.27 o 
   4   4  10      630.81      576.68     44.52 o 
   5   4  10      741.44      735.46     73.92 o 
   6   4  10      997.98     1130.22     55.97 o 
   7   4  10      521.41      396.94     46.69 o 
 -11   5  10       52.59       15.75     31.86 o 
 -10   5  10       29.60       18.11     28.19 o 
  -9   5  10        1.27        5.63     31.47 o 
  -8   5  10      153.30      122.05     28.58 o 
  -7   5  10     1017.93     1216.86     76.30 o 
  -6   5  10     1233.03     1450.26     76.40 o 
  -5   5  10     1106.38     1200.22     60.08 o 
  -4   5  10      759.63      765.97     48.83 o 
  -3   5  10       84.26      124.95     26.67 o 
  -2   5  10       10.51       28.25     23.57 o 
  -1   5  10      789.45      806.13     52.03 o 
   0   5  10      492.52      567.25     42.78 o 
   1   5  10     2871.95     2991.59     89.97 o 
   2   5  10     1527.96     1721.27     81.12 o 
   3   5  10     1150.96     1135.77     91.41 o 
   4   5  10      437.69      502.36     42.76 o 
   5   5  10      177.48      105.27     45.09 o 
   6   5  10        6.46      -22.68     22.68 o 
   7   5  10       79.34       56.95     28.74 o 
 -11   6  10      219.67      135.27     60.27 o 
 -10   6  10      440.33      434.74    177.96 o 
  -9   6  10      536.54      533.04    182.94 o 
  -8   6  10      316.61      351.11    135.25 o 
  -7   6  10      135.94      200.67     44.87 o 
  -6   6  10        4.98       11.46      5.58 o 
  -5   6  10       69.05       83.03     21.89 o 
  -4   6  10      560.84      613.49     42.56 o 
  -3   6  10     1013.50     1135.63     48.69 o 
  -2   6  10     2134.84     2219.66    102.30 o 
  -1   6  10     2419.89     2437.81    109.32 o 
   0   6  10     1870.41     1852.63     62.68 o 
   1   6  10      377.03      474.24     43.07 o 
   2   6  10      153.94      159.14     38.56 o 
   3   6  10       17.01       23.31     22.82 o 
   4   6  10      282.17      280.91     36.21 o 
   5   6  10     1137.34     1142.64     50.91 o 
   6   6  10     1168.30     1102.83     74.73 o 
 -11   7  10       33.20       27.08     28.95 o 
 -10   7  10       19.76      -31.15     36.15 o 
  -9   7  10       27.28       22.63     34.80 o 
  -8   7  10      308.16      301.95     64.37 o 
  -7   7  10      741.07      775.66     62.66 o 
  -6   7  10     1220.71     1229.06     65.07 o 
  -5   7  10      967.62     1166.41     83.87 o 
  -4   7  10     1152.23     1134.64     37.61 o 
  -3   7  10       69.77      123.67     22.81 o 
  -2   7  10       17.11       10.15     15.63 o 
  -1   7  10      353.63      372.85     41.05 o 
   0   7  10     1226.07     1353.31     84.03 o 
   1   7  10     2606.35     2764.29     89.51 o 
   2   7  10     1499.99     1627.41     71.29 o 
   3   7  10     1063.68     1140.81     57.10 o 
   4   7  10      157.37      163.91     29.76 o 
   5   7  10      208.38      202.34     31.14 o 
   6   7  10       16.95       -0.12     24.66 o 
 -10   8  10      361.40      328.26     62.38 o 
  -9   8  10      525.02      538.32    161.65 o 
  -8   8  10      525.33      695.15     64.11 o 
  -7   8  10      227.88      196.44     48.97 o 
  -6   8  10       16.45       62.13     38.26 o 
  -5   8  10      103.00      109.00     36.41 o 
  -4   8  10      219.87      235.16     33.10 o 
  -3   8  10     1515.94     1559.75     63.29 o 
  -2   8  10     2224.62     2292.64     99.91 o 
  -1   8  10     3078.47     3142.09     84.89 o 
   0   8  10     1618.07     1656.30     94.92 o 
   1   8  10       98.29      164.44     47.37 o 
   2   8  10        0.01      -23.09     28.53 o 
   3   8  10       72.62       60.35     34.35 o 
   4   8  10      365.80      312.70     77.65 o 
   5   8  10      826.51      870.06     65.41 o 
   6   8  10      561.42      458.21    106.08 o 
 -10   9  10       36.93       28.50     35.07 o 
  -9   9  10        5.83      -34.47     36.40 o 
  -8   9  10      155.38      150.95     38.83 o 
  -7   9  10     1081.29     1191.41     76.18 o 
  -6   9  10     1057.71     1156.34     71.30 o 
  -5   9  10      664.33      730.67     56.66 o 
  -4   9  10     1053.36     1167.48     70.90 o 
  -3   9  10      218.92      216.95     32.27 o 
  -2   9  10       52.55       70.62     26.72 o 
  -1   9  10       45.38       63.72     33.26 o 
   0   9  10      883.31     1058.61     72.60 o 
   1   9  10     1380.89     1497.36     79.03 o 
   2   9  10     1861.75     1959.23     98.07 o 
   3   9  10     1061.22     1134.23     76.09 o 
   4   9  10      153.11      119.48     43.37 o 
   5   9  10       86.87       76.28     45.10 o 
   6   9  10       35.31       39.73     46.56 o 
 -10  10  10      372.92      256.58    214.89 o 
  -9  10  10      248.00      212.25     60.09 o 
  -8  10  10      325.67      348.60     68.69 o 
  -7  10  10      433.83      427.44    102.85 o 
  -6  10  10       52.23       28.09     30.64 o 
  -5  10  10       62.76       66.07     33.67 o 
  -4  10  10      586.95      713.23     73.26 o 
  -3  10  10     1228.70     1293.67     51.80 o 
  -2  10  10     1312.28     1459.02     75.57 o 
  -1  10  10     2017.03     2145.55     77.94 o 
   0  10  10     1427.07     1444.11     89.78 o 
   1  10  10      298.09      303.31     51.40 o 
   2  10  10        6.66       51.27     47.70 o 
   3  10  10      194.57      183.99     43.78 o 
   4  10  10      333.60      253.68     82.12 o 
   5  10  10      593.82      570.52     50.89 o 
  -9  11  10        1.88       -6.73     24.79 o 
  -8  11  10      105.63       90.31     38.02 o 
  -7  11  10      571.92      557.05    105.02 o 
  -6  11  10     1246.67     1355.96     77.24 o 
  -5  11  10      778.49      702.81    157.12 o 
  -4  11  10      845.54      928.34     63.84 o 
  -3  11  10      162.46      186.99     47.08 o 
  -2  11  10       35.47       24.35     18.70 o 
  -1  11  10        8.27       14.36     23.57 o 
   0  11  10     1227.80     1258.08     60.29 o 
   1  11  10      296.31      251.61     56.01 o 
   2  11  10     1196.51     1302.83     91.63 o 
   3  11  10      611.71      609.12    118.82 o 
   4  11  10      180.49      128.50     31.24 o 
   5  11  10        1.82      -14.36     38.66 o 
  -9  12  10      548.60      469.54     51.92 o 
  -8  12  10      312.24      260.44     86.66 o 
  -7  12  10      283.87      336.62     81.79 o 
  -6  12  10       26.98       28.68     28.90 o 
  -5  12  10       20.73      -17.92     28.91 o 
  -4  12  10      189.01      195.33     54.29 o 
  -3  12  10      313.01      477.53     75.06 o 
  -2  12  10      428.10      511.94     54.37 o 
  -1  12  10      494.86      515.67     38.97 o 
   0  12  10      323.79      388.71     41.43 o 
   1  12  10        6.68       -4.94     19.23 o 
   2  12  10        1.84       14.81     22.29 o 
   3  12  10      200.56      178.58     53.28 o 
   4  12  10      476.53      384.86     87.14 o 
  -8  13  10      136.40       53.81     32.99 o 
  -7  13  10      177.60      131.64     51.31 o 
  -6  13  10      730.32      834.79     60.28 o 
  -5  13  10      672.93      744.35     60.12 o 
  -4  13  10      589.80      728.48     65.21 o 
  -3  13  10      113.40       70.37     39.35 o 
  -2  13  10       61.06       86.69     37.87 o 
  -1  13  10        2.81      -25.51     30.15 o 
   0  13  10     1068.36     1161.35     69.55 o 
   1  13  10      256.44      277.94     37.85 o 
   2  13  10      746.93      700.03     51.26 o 
   3  13  10      480.01      454.75     95.24 o 
   4  13  10      120.53       44.65     48.80 o 
  -8  14  10      302.97      210.90     73.26 o 
  -7  14  10       51.38       51.16     42.15 o 
  -6  14  10        0.42      -16.57     28.63 o 
  -5  14  10        1.08        3.26     25.44 o 
  -4  14  10       41.39       38.80     40.55 o 
  -3  14  10      556.67      514.77    203.74 o 
  -2  14  10      978.93     1152.26     77.23 o 
  -1  14  10      770.98      850.22     72.01 o 
   0  14  10      230.59      252.97     55.00 o 
   1  14  10       60.17       63.20     33.19 o 
   2  14  10        4.29       -4.94     21.86 o 
   3  14  10      104.86       94.57     40.16 o 
  -7  15  10      341.02      318.72     46.73 o 
  -6  15  10      542.63      417.31    153.68 o 
  -5  15  10      615.20      502.46    200.38 o 
  -4  15  10      579.63      582.67    196.98 o 
  -3  15  10       45.98       10.70     30.95 o 
  -2  15  10       11.76       16.01     32.52 o 
  -1  15  10       60.74       43.66     38.11 o 
   0  15  10      371.11      366.41     57.40 o 
   1  15  10      490.90      593.97     62.37 o 
   2  15  10      625.94      684.78     56.93 o 
  -6  16  10        5.73       45.67     52.27 o 
  -5  16  10        2.95       -8.95     28.67 o 
  -4  16  10      156.75       86.79     51.42 o 
  -3  16  10     1044.58     1141.08     84.65 o 
  -2  16  10     1066.31     1226.77     84.14 o 
  -1  16  10      582.49      574.15     68.95 o 
   0  16  10      368.94      459.96     82.11 o 
   1  16  10      121.84      113.74     44.46 o 
  -4  17  10      286.55      190.64     49.56 o 
  -3  17  10       84.25       91.62     46.63 o 
  -2  17  10        9.32       15.12     39.22 o 
  -1  17  10       36.41       49.53     37.51 o 
 -11   0  11      350.77       17.70     42.89 o 
 -10   0  11       39.41       78.59     33.02 o 
  -9   0  11        2.56       -5.99     32.67 o 
  -8   0  11        8.39       33.83     66.92 o 
  -7   0  11       28.08       44.68     70.90 o 
  -6   0  11      745.51     1054.19    148.64 o 
  -5   0  11     2445.79     2798.06    165.23 o 
  -4   0  11      198.47      320.73     69.41 o 
  -3   0  11     1150.84     1240.86    119.63 o 
  -2   0  11      368.32      386.60     74.25 o 
  -1   0  11       77.28       10.83     40.52 o 
   0   0  11      191.97      272.86     68.62 o 
   1   0  11     1314.25     1441.85     84.78 o 
   2   0  11      895.32      988.76     83.62 o 
   3   0  11     1261.49     1495.54    115.25 o 
   4   0  11      502.68      555.70     65.62 o 
   5   0  11      147.56      122.75     82.30 o 
   6   0  11       16.21      -28.45     42.10 o 
 -11   1  11       36.72        0.39     21.96 o 
 -10   1  11      370.16        9.07     36.32 o 
  -9   1  11      704.69      689.27    114.16 o 
  -8   1  11      460.54      717.20     87.97 o 
  -7   1  11      271.29      304.30     73.33 o 
  -6   1  11      202.90      205.96     51.21 o 
  -5   1  11      269.01      266.77     50.29 o 
  -4   1  11      686.96      750.40     63.71 o 
  -3   1  11      481.45      493.02     55.59 o 
  -2   1  11     1809.73     2127.82     87.31 o 
  -1   1  11      864.27     1136.94     70.20 o 
   0   1  11      917.09     1173.12     60.12 o 
   1   1  11      336.85      328.22     41.68 o 
   2   1  11       54.99       36.60     30.23 o 
   3   1  11       30.11       17.98     26.20 o 
   4   1  11      464.78      412.56     59.92 o 
   5   1  11      408.85      284.96     76.43 o 
   6   1  11      505.81      606.50     57.58 o 
 -11   2  11      298.98      247.72    105.93 o 
 -10   2  11       94.35       37.82     31.77 o 
  -9   2  11        1.98       11.56     17.47 o 
  -8   2  11      137.49      203.59     66.18 o 
  -7   2  11      400.47      507.17     82.54 o 
  -6   2  11     1422.33     1621.60    117.02 o 
  -5   2  11     1904.14     2204.19    132.94 o 
  -4   2  11      470.78      654.10     69.93 o 
  -3   2  11     1086.02     1274.03     79.46 o 
  -2   2  11       18.13        0.28     25.96 o 
  -1   2  11      140.99      130.71     35.82 o 
   0   2  11      511.30      612.28     52.13 o 
   1   2  11     1878.21     2030.88     86.76 o 
   2   2  11     1100.98     1101.75     62.68 o 
   3   2  11     1660.44     1830.13     71.11 o 
   4   2  11      515.83      495.94     72.48 o 
   5   2  11      347.07      222.09     68.30 o 
   6   2  11       14.40       54.74     30.44 o 
 -11   3  11      157.83      121.09     50.20 o 
 -10   3  11      354.60       30.57     49.93 o 
  -9   3  11      442.48      395.32     96.26 o 
  -8   3  11      866.99      900.95     90.51 o 
  -7   3  11      565.45      630.96     71.80 o 
  -6   3  11      475.34      515.25    102.30 o 
  -5   3  11       10.94        0.53     25.43 o 
  -4   3  11      217.34      266.67     56.73 o 
  -3   3  11     1219.46     1342.61     78.42 o 
  -2   3  11     1850.31     2123.33     74.97 o 
  -1   3  11     2254.90     2451.02    110.49 o 
   0   3  11     1502.58     1649.92     77.29 o 
   1   3  11      328.68      365.26     43.91 o 
   2   3  11       21.59       14.95     23.12 o 
   3   3  11      197.36      215.05     38.76 o 
   4   3  11      260.63      174.07     46.00 o 
   5   3  11      631.97      606.24     75.39 o 
   6   3  11      738.95      650.34     73.42 o 
 -11   4  11      149.03      129.04     53.57 o 
 -10   4  11      121.43       -1.30     42.08 o 
  -9   4  11       32.17       43.43     45.44 o 
  -8   4  11      153.39       97.93     38.14 o 
  -7   4  11      560.49      707.07     66.47 o 
  -6   4  11      748.43      905.81     95.94 o 
  -5   4  11      500.57      616.01     81.22 o 
  -4   4  11      841.11     1116.32    102.86 o 
  -3   4  11      977.50     1079.69     59.21 o 
  -2   4  11      263.02      249.72     35.87 o 
  -1   4  11       49.17       52.75     28.73 o 
   0   4  11      103.13      137.96     38.91 o 
   1   4  11     1086.80     1091.67     61.40 o 
   2   4  11      919.23      961.41     63.38 o 
   3   4  11      775.17      903.99     57.22 o 
   4   4  11      492.11      462.49     62.69 o 
   5   4  11      268.90      208.46     47.29 o 
   6   4  11       48.78       30.45     33.83 o 
 -11   5  11      176.95      107.97     42.28 o 
 -10   5  11      460.03      352.53    299.97 o 
  -9   5  11      488.71      599.07    223.71 o 
  -8   5  11      793.62      931.68     77.62 o 
  -7   5  11      339.93      513.13     98.80 o 
  -6   5  11      149.42      143.46     46.63 o 
  -5   5  11        2.34        5.56     16.10 o 
  -4   5  11       73.42       95.30     25.61 o 
  -3   5  11      700.19      846.73     59.97 o 
  -2   5  11     1504.41     1605.87    112.68 o 
  -1   5  11     2588.06     2765.08     85.52 o 
   0   5  11     1379.86     1427.13     65.28 o 
   1   5  11      639.03      779.91     51.29 o 
   2   5  11       39.74       37.19     34.16 o 
   3   5  11        3.32       49.40     28.67 o 
   4   5  11      148.77      183.18     37.85 o 
   5   5  11      692.62      762.27     90.92 o 
   6   5  11      524.99      347.76    103.16 o 
 -10   6  11       85.46       75.15     46.78 o 
  -9   6  11       34.06       13.27     40.37 o 
  -8   6  11       97.55       71.20     40.32 o 
  -7   6  11      289.58      300.49     78.70 o 
  -6   6  11      818.98     1064.53    100.38 o 
  -5   6  11      878.14     1235.77    108.04 o 
  -4   6  11     1743.40     1997.29     85.27 o 
  -3   6  11      650.81      715.12     47.88 o 
  -2   6  11      290.97      283.82     38.55 o 
  -1   6  11        0.31       11.65     23.10 o 
   0   6  11      316.05      368.99     42.34 o 
   1   6  11     1150.24     1205.51     60.95 o 
   2   6  11     1606.05     1553.98     71.91 o 
   3   6  11      701.91      750.28     52.17 o 
   4   6  11      696.22      781.29     49.85 o 
   5   6  11      151.10      115.95     31.61 o 
 -10   7  11      274.51      165.30     80.40 o 
  -9   7  11      446.38      756.75     83.82 o 
  -8   7  11      461.31      612.39     58.89 o 
  -7   7  11      216.20      202.03     62.97 o 
  -6   7  11       72.80       90.25     36.87 o 
  -5   7  11       44.90       40.53     12.73 o 
  -4   7  11      161.50      147.17     32.57 o 
  -3   7  11     1697.14     1835.88    121.19 o 
  -2   7  11     2000.22     2129.92    115.40 o 
  -1   7  11     1862.08     1980.40    109.48 o 
   0   7  11      665.48      804.70     56.78 o 
   1   7  11      346.35      383.04     57.71 o 
   2   7  11      297.41      235.50     38.64 o 
   3   7  11        3.35       -3.78     21.60 o 
   4   7  11      280.20      296.99     41.04 o 
   5   7  11      699.12      604.39    103.24 o 
 -10   8  11       71.51       46.92     41.76 o 
  -9   8  11       13.54       28.96     38.74 o 
  -8   8  11       33.07        9.61     34.44 o 
  -7   8  11      300.22      247.25     66.51 o 
  -6   8  11      553.17      724.68     60.15 o 
  -5   8  11      652.92      845.64     73.47 o 
  -4   8  11     1439.38     1488.48    117.74 o 
  -3   8  11      437.33      458.64     36.78 o 
  -2   8  11      246.83      233.85     41.35 o 
  -1   8  11       59.50       44.49     28.05 o 
   0   8  11       18.24        3.27     24.30 o 
   1   8  11      173.17      229.68     57.21 o 
   2   8  11      660.34      724.72     61.29 o 
   3   8  11      481.02      607.84     74.34 o 
   4   8  11      458.06      392.88     69.08 o 
   5   8  11      224.29      203.71     43.87 o 
 -10   9  11      197.46      150.19     56.16 o 
  -9   9  11      306.97      249.78     95.54 o 
  -8   9  11      477.61      353.93     84.55 o 
  -7   9  11      492.28      620.11     57.41 o 
  -6   9  11       98.70       99.14     52.89 o 
  -5   9  11       31.77       15.80     31.06 o 
  -4   9  11      152.32      122.35     31.54 o 
  -3   9  11     1215.44     1248.57     96.04 o 
  -2   9  11     1907.22     1952.32    166.38 o 
  -1   9  11     1835.22     1956.19     92.48 o 
   0   9  11      613.03      778.36     58.48 o 
   1   9  11      171.67      144.08     39.35 o 
   2   9  11        9.14      -11.98     45.03 o 
   3   9  11       64.33       42.45     35.81 o 
   4   9  11      220.25      177.54     60.64 o 
   5   9  11      452.60      435.88     90.86 o 
  -9  10  11        4.97       -7.02     21.57 o 
  -8  10  11       76.03       43.09     34.23 o 
  -7  10  11      907.75      931.68     65.84 o 
  -6  10  11      615.91      727.30     61.11 o 
  -5  10  11      593.88      746.45     68.07 o 
  -4  10  11      868.37      985.44     68.36 o 
  -3  10  11      352.55      434.54     38.29 o 
  -2  10  11      100.65      104.19     27.96 o 
  -1  10  11      112.39       91.80     35.38 o 
   0  10  11      705.52      758.93     77.98 o 
   1  10  11      598.56      730.63     58.64 o 
   2  10  11     1007.05     1053.86     72.50 o 
   3  10  11      456.79      426.59     98.14 o 
   4  10  11      241.61      206.56     64.71 o 
  -9  11  11      351.06      244.20     69.48 o 
  -8  11  11      146.90      140.48     49.39 o 
  -7  11  11      378.82      153.91     84.85 o 
  -6  11  11       54.87       53.06     35.40 o 
  -5  11  11        2.83      -17.34     29.04 o 
  -4  11  11       35.09       64.89     37.13 o 
  -3  11  11       89.62       60.69     44.23 o 
  -2  11  11      683.37      753.67     58.72 o 
  -1  11  11     1062.98     1076.50     59.79 o 
   0  11  11      853.73      926.46     63.13 o 
   1  11  11      146.04      155.29     46.32 o 
   2  11  11       20.48      -33.19     33.19 o 
   3  11  11       30.39       -2.48     31.63 o 
   4  11  11      137.71      129.24     48.35 o 
  -8  12  11        3.72      -19.20     29.78 o 
  -7  12  11       79.14       99.17     46.71 o 
  -6  12  11      186.93      183.35     66.65 o 
  -5  12  11      408.22      495.88    106.67 o 
  -4  12  11      390.29      288.94    138.22 o 
  -3  12  11      294.42      250.97     64.80 o 
  -2  12  11      226.03      167.80     52.24 o 
  -1  12  11       33.07        4.94     30.25 o 
   0  12  11      479.16      471.67     72.57 o 
   1  12  11      207.42      283.01     39.31 o 
   2  12  11      732.54      788.88     76.82 o 
   3  12  11      647.80      666.65     50.68 o 
  -7  13  11      312.16      257.59     75.22 o 
  -6  13  11      220.43      109.40     57.20 o 
  -5  13  11       56.11       30.58     34.08 o 
  -4  13  11       59.84       11.08     32.12 o 
  -3  13  11      281.12      211.56     65.64 o 
  -2  13  11      550.95      700.32     64.86 o 
  -1  13  11      400.24      483.12     59.36 o 
   0  13  11      274.60      278.38     53.82 o 
   1  13  11       57.08       24.19     25.75 o 
   2  13  11       29.82       52.29     29.45 o 
  -7  14  11      106.91      131.51     55.40 o 
  -6  14  11      362.89       87.00     93.58 o 
  -5  14  11      698.38      885.45     77.89 o 
  -4  14  11      405.63      312.68    135.08 o 
  -3  14  11       59.71       68.03     40.70 o 
  -2  14  11       68.83       97.60     45.75 o 
  -1  14  11        7.55       45.47     40.18 o 
   0  14  11      353.54      380.70     67.61 o 
   1  14  11      422.87      455.41     57.16 o 
   2  14  11      741.72      779.27     64.98 o 
  -5  15  11       21.55       16.03     36.51 o 
  -4  15  11       48.94       26.61     38.20 o 
  -3  15  11      549.04      477.75    111.49 o 
  -2  15  11      578.99      550.80     70.97 o 
  -1  15  11      467.35      552.75     72.60 o 
   0  15  11      297.13      312.98     63.75 o 
  -3  16  11      123.20      116.81     51.79 o 
  -2  16  11       87.24      103.76     49.74 o 
  -1  16  11        2.68      -18.29     56.94 o 
 -11   0  12       49.61      -14.67     42.93 o 
 -10   0  12      187.12      -13.40     42.39 o 
  -9   0  12      371.04      284.16    187.88 o 
  -8   0  12      351.81       -8.98    105.00 o 
  -7   0  12      357.72        0.80     51.55 o 
  -6   0  12      268.78       -0.87     52.18 o 
  -5   0  12      305.17      348.09     97.97 o 
  -4   0  12      841.03      990.66    135.86 o 
  -3   0  12      435.99      431.39     81.46 o 
  -2   0  12      739.18      790.00    152.19 o 
  -1   0  12     1355.69     1640.72    149.37 o 
   0   0  12     1558.67     1575.85    101.19 o 
   1   0  12     1045.84     1245.37    110.53 o 
   2   0  12      453.70      516.43     68.38 o 
   3   0  12      413.60      405.12     65.89 o 
   4   0  12      253.90      191.59     96.77 o 
   5   0  12       47.21       34.34     39.29 o 
 -11   1  12      211.23       -4.30     31.26 o 
 -10   1  12       84.32       46.79     28.84 o 
  -9   1  12      107.71       36.30     37.95 o 
  -8   1  12       46.65       16.50     47.40 o 
  -7   1  12       24.84       -7.38     52.90 o 
  -6   1  12      580.08      602.38    204.47 o 
  -5   1  12     1156.55     1422.52     80.40 o 
  -4   1  12      461.94      735.44     64.97 o 
  -3   1  12      726.20      853.15     85.10 o 
  -2   1  12      524.85      690.78     64.75 o 
  -1   1  12       90.88       84.99     42.00 o 
   0   1  12      653.95      715.58     61.54 o 
   1   1  12      558.09      682.77     51.45 o 
   2   1  12      882.20     1096.88     60.46 o 
   3   1  12     1361.37     1518.18     71.02 o 
   4   1  12      432.51      278.72     80.69 o 
   5   1  12      338.25      199.58     59.86 o 
 -11   2  12       71.39        3.17     27.75 o 
 -10   2  12      146.05      -22.75     43.15 o 
  -9   2  12      194.01      134.12     75.64 o 
  -8   2  12      434.23      708.33    119.64 o 
  -7   2  12      257.43       14.74     48.58 o 
  -6   2  12      260.27      183.01     98.21 o 
  -5   2  12      125.30       83.21     56.28 o 
  -4   2  12      145.96      168.76     49.48 o 
  -3   2  12      396.83      439.55     58.85 o 
  -2   2  12      815.31     1059.21     83.01 o 
  -1   2  12     1465.69     1721.45     80.21 o 
   0   2  12     1388.78     1348.44     86.87 o 
   1   2  12      392.47      424.91     55.78 o 
   2   2  12      126.84       86.13     40.72 o 
   3   2  12       73.75      128.27     35.86 o 
   4   2  12      196.35      168.22     37.62 o 
   5   2  12      144.57      194.39     48.05 o 
 -10   3  12      148.76       14.48     38.59 o 
  -9   3  12       28.10       -6.81     33.30 o 
  -8   3  12       82.87       82.02     76.85 o 
  -7   3  12      320.89      218.30     84.57 o 
  -6   3  12      455.21      261.56    110.46 o 
  -5   3  12      443.27      539.31    182.36 o 
  -4   3  12      727.80      972.45     86.52 o 
  -3   3  12      789.10     1016.57     72.81 o 
  -2   3  12      173.59      218.68     42.25 o 
  -1   3  12        4.20       41.59     30.43 o 
   0   3  12      203.48      195.62     40.03 o 
   1   3  12      290.56      323.93     49.43 o 
   2   3  12      505.12      580.90     74.04 o 
   3   3  12      906.68     1014.64     62.81 o 
   4   3  12      316.49      219.75     64.68 o 
   5   3  12      403.10      210.77     88.99 o 
 -10   4  12      311.21       16.04     39.58 o 
  -9   4  12      280.93      146.63    126.11 o 
  -8   4  12     1175.62     1294.73    142.11 o 
  -7   4  12      703.58      698.32    233.97 o 
  -6   4  12      605.75      868.41     92.34 o 
  -5   4  12      188.41      121.15     70.54 o 
  -4   4  12       10.87       14.05     21.45 o 
  -3   4  12      419.86      482.87     54.85 o 
  -2   4  12      997.62     1155.18     87.05 o 
  -1   4  12      977.54     1172.07     60.83 o 
   0   4  12      545.40      653.41     57.57 o 
   1   4  12       91.37      142.54     42.19 o 
   2   4  12       16.84       16.33     26.42 o 
   3   4  12        1.49       -4.24     25.30 o 
   4   4  12       97.60       77.72     36.54 o 
   5   4  12      245.94      175.94     42.23 o 
 -10   5  12      175.48       62.04     56.04 o 
  -9   5  12       79.64       17.69     44.17 o 
  -8   5  12        9.40       -2.56     21.29 o 
  -7   5  12      167.64       95.45     39.22 o 
  -6   5  12      402.46      419.97     51.24 o 
  -5   5  12     1083.97     1104.96     73.37 o 
  -4   5  12     1863.38     2021.81     75.05 o 
  -3   5  12     1259.27     1348.02     67.58 o 
  -2   5  12      477.41      560.95     55.00 o 
  -1   5  12       71.12       70.91     31.99 o 
   0   5  12       12.27       36.48     32.12 o 
   1   5  12      303.21      353.58     45.90 o 
   2   5  12      810.65      857.85     69.35 o 
   3   5  12      761.63      908.00     58.14 o 
   4   5  12      699.82      719.98     88.93 o 
   5   5  12      296.92      226.27     52.44 o 
 -10   6  12      164.83       58.92     62.40 o 
  -9   6  12      173.06       39.89     55.87 o 
  -8   6  12      393.04      276.42    127.14 o 
  -7   6  12      189.80      107.76     58.41 o 
  -6   6  12      204.18      139.80     29.87 o 
  -5   6  12       78.39       93.90     32.34 o 
  -4   6  12        1.84      -10.01     24.98 o 
  -3   6  12      246.45      302.16     66.67 o 
  -2   6  12      478.62      615.82     65.42 o 
  -1   6  12      288.62      302.36     47.67 o 
   0   6  12      393.42      449.63     45.88 o 
   1   6  12      438.87      406.37     46.45 o 
   2   6  12      391.29      391.99     49.55 o 
   3   6  12       20.17      -11.62     28.71 o 
   4   6  12       84.35       81.05     35.94 o 
 -10   7  12      187.71      133.99     56.97 o 
  -9   7  12       94.50       46.46     51.54 o 
  -8   7  12        4.36        3.76     32.06 o 
  -7   7  12      115.53       55.69     40.96 o 
  -6   7  12      556.24      486.34    186.28 o 
  -5   7  12     1096.62     1207.21     91.11 o 
  -4   7  12     1551.53     1571.01    130.39 o 
  -3   7  12      916.48     1001.81     86.80 o 
  -2   7  12      447.00      357.31    101.99 o 
  -1   7  12      172.73      183.84     39.75 o 
   0   7  12       27.28       36.08     32.37 o 
   1   7  12      587.33      748.81     83.00 o 
   2   7  12      818.08      919.95     72.60 o 
   3   7  12      425.30      433.05     86.29 o 
   4   7  12      376.89      345.18     45.88 o 
  -9   8  12      267.68      336.86    129.83 o 
  -8   8  12      384.72      228.91    111.52 o 
  -7   8  12      316.03      367.63    133.78 o 
  -6   8  12      209.23      144.09     82.14 o 
  -5   8  12       19.91       34.87     41.68 o 
  -4   8  12        3.98        9.15     14.96 o 
  -3   8  12      548.03      520.55    128.35 o 
  -2   8  12     1063.58     1097.72     74.96 o 
  -1   8  12      892.84      962.03     77.08 o 
   0   8  12      779.01      958.33     74.21 o 
   1   8  12      749.70      799.36     69.54 o 
   2   8  12      380.74      336.45    110.21 o 
   3   8  12        5.88       45.53     38.39 o 
   4   8  12       29.64       51.10     45.34 o 
  -9   9  12        7.86       65.00     36.71 o 
  -8   9  12       35.67       23.32     31.93 o 
  -7   9  12      234.42       76.16     60.46 o 
  -6   9  12      262.53       91.58     66.87 o 
  -5   9  12      410.96      223.49    148.30 o 
  -4   9  12      794.62      841.89     83.62 o 
  -3   9  12      500.67      497.89    140.47 o 
  -2   9  12      224.38      261.05     44.68 o 
  -1   9  12        3.97      -19.39     25.63 o 
   0   9  12        1.95      -14.66     29.78 o 
   1   9  12      288.09      220.90     89.26 o 
   2   9  12      480.42      554.48    115.20 o 
   3   9  12      369.69      374.84    114.78 o 
  -8  10  12       93.13       22.69     31.82 o 
  -7  10  12      362.95      219.49    146.81 o 
  -6  10  12       99.39       59.01     51.34 o 
  -5  10  12        1.42       -1.73     29.57 o 
  -4  10  12       16.35       28.86     35.26 o 
  -3  10  12      376.56      362.30     76.67 o 
  -2  10  12      906.33      999.00    130.15 o 
  -1  10  12      800.37      852.28     79.35 o 
   0  10  12      278.26      231.25     73.36 o 
   1  10  12      286.76      275.79     74.10 o 
   2  10  12      100.80       60.40     39.06 o 
   3  10  12        0.03      -22.54     39.56 o 
  -8  11  12        0.06       25.59     42.53 o 
  -7  11  12       43.79       15.00     30.37 o 
  -6  11  12      133.41       35.13     35.40 o 
  -5  11  12      393.70      161.33    114.72 o 
  -4  11  12      599.97      477.73    205.86 o 
  -3  11  12      493.14      505.89    117.84 o 
  -2  11  12      124.28      144.26     30.95 o 
  -1  11  12       12.93       -3.79     21.12 o 
   0  11  12      101.69      121.74     43.94 o 
   1  11  12      279.30      199.59     58.16 o 
   2  11  12      578.94      694.53     75.83 o 
  -7  12  12      548.87      269.62    126.84 o 
  -6  12  12      267.58      151.88     77.54 o 
  -5  12  12       42.36       11.88     34.93 o 
  -4  12  12        5.07       -6.34     31.61 o 
  -3  12  12      128.02      140.91     47.27 o 
  -2  12  12      338.79      447.29     61.77 o 
  -1  12  12      576.84      601.98    103.70 o 
   0  12  12      284.13      251.96     59.19 o 
   1  12  12      205.50      143.11     38.34 o 
   2  12  12       94.05       88.17     35.58 o 
  -6  13  12      248.18       92.71     71.66 o 
  -5  13  12      412.56      303.02    134.19 o 
  -4  13  12      278.59      153.31     85.77 o 
  -3  13  12      269.53      272.23     79.19 o 
  -2  13  12      214.97      223.91     53.74 o 
  -1  13  12        3.94       19.71     39.53 o 
   0  13  12      174.34      147.26     40.91 o 
   1  13  12      365.77      399.87     52.72 o 
  -5  14  12       29.57       52.46     45.02 o 
  -4  14  12        7.87       45.82     44.95 o 
  -3  14  12      123.43      153.72     50.56 o 
  -2  14  12      167.02      167.52     57.53 o 
  -1  14  12      358.16      356.05     74.11 o 
   0  14  12      310.10      291.69    108.96 o 
 -10   0  13      165.47      -16.38     77.64 o 
  -9   0  13      201.08      -34.10     86.48 o 
  -8   0  13       45.98      -30.81     82.69 o 
  -7   0  13       59.37        2.88    101.45 o 
  -6   0  13      350.67       -9.55     44.01 o 
  -5   0  13      534.60       15.52     64.69 o 
  -4   0  13      285.15       -9.30     46.21 o 
  -3   0  13      903.48     1094.20    131.91 o 
  -2   0  13     1048.33     1490.80    158.83 o 
  -1   0  13       84.45       58.25     74.54 o 
   0   0  13       56.54       48.02     50.87 o 
   1   0  13      111.18      101.40     51.49 o 
   2   0  13      226.52      260.77     62.56 o 
   3   0  13      441.24      455.52     82.93 o 
   4   0  13      522.59      385.29    175.33 o 
 -10   1  13       37.13       10.14     40.49 o 
  -9   1  13      165.58      102.45     58.88 o 
  -8   1  13      216.69       -4.92     47.09 o 
  -7   1  13      287.70       24.53     59.26 o 
  -6   1  13      435.61      -23.95     48.30 o 
  -5   1  13       40.81      -10.33     31.52 o 
  -4   1  13       34.45       -1.04     30.33 o 
  -3   1  13      231.13      222.60     63.54 o 
  -2   1  13      707.87      994.39     85.54 o 
  -1   1  13     1165.79     1327.41     87.00 o 
   0   1  13     1447.22     1712.46     88.49 o 
   1   1  13      939.30      942.34    104.41 o 
   2   1  13      215.18      288.25     47.96 o 
   3   1  13      367.72      319.10     47.00 o 
   4   1  13       87.55       64.14     36.38 o 
 -10   2  13      183.54       15.61     41.56 o 
  -9   2  13      132.58       -2.75     43.91 o 
  -8   2  13       12.06       15.88     53.20 o 
  -7   2  13       33.47       -6.41     36.42 o 
  -6   2  13      326.87       -2.29     39.50 o 
  -5   2  13      498.74       18.25     56.02 o 
  -4   2  13      600.24      552.05    219.55 o 
  -3   2  13      748.71      898.49     89.49 o 
  -2   2  13      348.37      344.48     67.21 o 
  -1   2  13        2.44      -21.91     33.03 o 
   0   2  13       21.06       -8.77     26.16 o 
   1   2  13      116.13       46.19     31.35 o 
   2   2  13      382.00      314.43     78.69 o 
   3   2  13      702.78      750.68     68.34 o 
   4   2  13      401.68      377.53     57.94 o 
 -10   3  13       58.55        1.17     33.66 o 
  -9   3  13       81.11       13.34     39.29 o 
  -8   3  13      425.76        8.50     51.14 o 
  -7   3  13      439.63       19.11     47.83 o 
  -6   3  13      532.39      -16.77     57.18 o 
  -5   3  13       68.73        9.84     38.54 o 
  -4   3  13       11.15       47.05     48.60 o 
  -3   3  13      117.96       79.80     36.19 o 
  -2   3  13      436.79      531.27    102.65 o 
  -1   3  13      208.67      215.82     43.11 o 
   0   3  13      495.90      561.35    104.42 o 
   1   3  13      253.17      326.88     66.92 o 
   2   3  13      297.62      287.83     92.24 o 
   3   3  13      148.30      149.52     43.01 o 
   4   3  13        5.55      -10.92     25.63 o 
 -10   4  13      122.33       17.13     43.34 o 
  -9   4  13       21.16      -21.59     48.20 o 
  -8   4  13        3.28       18.26     53.09 o 
  -7   4  13       42.64      -10.14     49.26 o 
  -6   4  13      138.43       21.34     51.02 o 
  -5   4  13      449.23      443.02    172.95 o 
  -4   4  13      932.19     1119.29     65.53 o 
  -3   4  13      796.21      942.93     59.51 o 
  -2   4  13      396.33      285.72    104.87 o 
  -1   4  13      113.29       54.54     32.65 o 
   0   4  13       91.19       80.73     36.49 o 
   1   4  13       20.38       44.24     36.60 o 
   2   4  13      322.15      245.01     64.24 o 
   3   4  13      473.79      468.04     95.71 o 
   4   4  13      362.78      306.38     70.27 o 
  -9   5  13      156.11       54.57     50.95 o 
  -8   5  13      572.79      802.19     83.44 o 
  -7   5  13      536.60      324.37    222.93 o 
  -6   5  13      540.21      504.54    139.54 o 
  -5   5  13      421.21      470.23     44.82 o 
  -4   5  13       68.40       47.81     43.00 o 
  -3   5  13        9.96       10.03     22.48 o 
  -2   5  13      356.73      281.56     79.97 o 
  -1   5  13      235.14      191.98     70.96 o 
   0   5  13      816.67     1069.04     76.58 o 
   1   5  13      470.17      493.02     73.35 o 
   2   5  13      325.74      297.25     75.89 o 
   3   5  13        6.04       -8.08     26.27 o 
  -9   6  13      116.96       35.90     48.20 o 
  -8   6  13        9.56       -1.48     29.46 o 
  -7   6  13       28.18      -12.90     37.26 o 
  -6   6  13      211.88      180.85    148.65 o 
  -5   6  13      619.58      704.64     59.98 o 
  -4   6  13      717.02      831.18     78.55 o 
  -3   6  13      481.68      547.05    118.73 o 
  -2   6  13      244.03       85.02     69.68 o 
  -1   6  13      111.75      116.63     54.12 o 
   0   6  13       54.21       27.90     29.83 o 
   1   6  13      339.44      313.70     57.28 o 
   2   6  13      420.22      321.57     82.69 o 
   3   6  13      210.48      171.15     40.00 o 
  -9   7  13      142.36       39.88     56.89 o 
  -8   7  13      333.16      126.99     96.00 o 
  -7   7  13      409.44      418.02    174.37 o 
  -6   7  13      421.66      256.75    183.03 o 
  -5   7  13      357.20      322.19    118.68 o 
  -4   7  13       31.82       35.18     34.68 o 
  -3   7  13       77.36       11.73     23.28 o 
  -2   7  13      235.60      177.09     59.30 o 
  -1   7  13      244.42      219.74     63.02 o 
   0   7  13      749.43      872.40     73.13 o 
   1   7  13      657.98      817.60     83.67 o 
   2   7  13      447.37      384.82    106.61 o 
   3   7  13        0.74       10.77     29.00 o 
  -8   8  13        1.85      -15.68     35.85 o 
  -7   8  13       22.60       -2.66     26.12 o 
  -6   8  13      195.76       33.38     44.45 o 
  -5   8  13      372.88      396.04    165.90 o 
  -4   8  13      538.13      485.52    120.21 o 
  -3   8  13      288.41      280.61     99.60 o 
  -2   8  13      206.21      157.68     41.53 o 
  -1   8  13      144.04      137.90     54.35 o 
   0   8  13        0.29       13.87     29.62 o 
   1   8  13      163.05       97.10     46.76 o 
   2   8  13      251.33      230.54     66.46 o 
   3   8  13      262.66      181.64     70.27 o 
  -8   9  13      236.51       29.29     38.10 o 
  -7   9  13      391.89      151.18    114.18 o 
  -6   9  13      205.74       95.94     76.61 o 
  -5   9  13      101.01       51.61     44.65 o 
  -4   9  13        2.07       -3.45     35.17 o 
  -3   9  13      253.05      182.44     60.64 o 
  -2   9  13      349.36      270.96     58.21 o 
  -1   9  13      455.60      488.11     95.93 o 
   0   9  13      266.91      205.48     75.74 o 
   1   9  13      489.83      614.97    126.63 o 
   2   9  13      282.88      232.16     84.01 o 
  -7  10  13       17.80        3.26     35.17 o 
  -6  10  13       70.55       42.24     50.05 o 
  -5  10  13      267.48      110.58     82.51 o 
  -4  10  13      497.47      404.65    185.78 o 
  -3  10  13      259.53      161.94     92.81 o 
  -2  10  13       95.42       64.67     31.52 o 
  -1  10  13       13.90        7.57     25.28 o 
   0  10  13        3.04       -5.63     26.35 o 
   1  10  13      123.28       68.48     43.01 o 
   2  10  13      287.27       19.19     57.34 o 
  -7  11  13      322.93      139.33     96.87 o 
  -6  11  13      128.60       52.35     43.54 o 
  -5  11  13       84.22       29.09     38.76 o 
  -4  11  13        0.03        7.26     39.26 o 
  -3  11  13       73.23       13.71     35.28 o 
  -2  11  13      144.09       58.62     44.81 o 
  -1  11  13      724.48      722.80    195.77 o 
   0  11  13      244.57      214.76     74.41 o 
   1  11  13      498.30      394.05    100.26 o 
  -6  12  13      124.04       73.35     47.54 o 
  -5  12  13      363.76      216.53    120.25 o 
  -4  12  13      480.12      570.27    149.86 o 
  -3  12  13      476.77      358.01    151.67 o 
  -2  12  13      258.46      227.47     70.85 o 
  -1  12  13      130.79       88.88     35.87 o 
   0  12  13        7.18       10.31     22.19 o 
  -4  13  13        4.31       38.29     42.12 o 
  -3  13  13       68.31      115.05     51.07 o 
  -2  13  13       74.10       42.36     52.38 o 
  -9   0  14      166.14      -26.63    149.55 o 
  -8   0  14      147.11      -36.81     96.86 o 
  -7   0  14      284.45       -5.16     76.33 o 
  -6   0  14      587.75        7.13     55.54 o 
  -5   0  14       18.68        3.44     44.91 o 
  -4   0  14        8.47       -8.61     54.26 o 
  -3   0  14      133.44      100.51    114.36 o 
  -2   0  14      304.65      157.24    171.85 o 
  -1   0  14      452.35      341.03    163.10 o 
   0   0  14      821.94      799.76    240.75 o 
   1   0  14      635.83      788.69    241.33 o 
   2   0  14      355.21      445.02     77.35 o 
   3   0  14      363.55      388.10     74.94 o 
  -9   1  14      165.36       -9.03     56.06 o 
  -8   1  14       20.94       35.67     66.55 o 
  -7   1  14       27.85       31.11    107.02 o 
  -6   1  14       50.67       -0.74     33.68 o 
  -5   1  14      443.13        9.92     35.76 o 
  -4   1  14      391.09        9.90     45.84 o 
  -3   1  14     1204.20     1506.34    111.49 o 
  -2   1  14      580.80      734.75     69.68 o 
  -1   1  14      179.01      159.11     68.08 o 
   0   1  14       16.32        3.27     22.17 o 
   1   1  14        5.96       33.91     31.94 o 
   2   1  14      161.74      226.13     52.83 o 
   3   1  14      367.58      294.69     57.38 o 
  -9   2  14       65.04       27.82     77.42 o 
  -8   2  14      138.32       15.37     60.59 o 
  -7   2  14      278.16       14.14     43.76 o 
  -6   2  14      474.01      -12.35     70.83 o 
  -5   2  14       43.18       22.44     46.04 o 
  -4   2  14      144.32       41.16     50.94 o 
  -3   2  14        5.18       34.46     31.88 o 
  -2   2  14      124.89       77.26     39.41 o 
  -1   2  14      144.21      142.62     57.86 o 
   0   2  14      536.53      187.02    103.58 o 
   1   2  14      341.74      355.71     93.03 o 
   2   2  14      259.09      196.03     61.19 o 
   3   2  14      134.10      141.03     44.68 o 
  -9   3  14       63.32       33.51     66.21 o 
  -8   3  14        6.29        7.77     68.61 o 
  -7   3  14        0.04       12.15     42.22 o 
  -6   3  14       44.92       -2.27     35.94 o 
  -5   3  14      178.73       15.92     55.49 o 
  -4   3  14      329.72      402.15     74.50 o 
  -3   3  14      423.31      426.84    117.40 o 
  -2   3  14      305.61      262.59     96.60 o 
  -1   3  14      183.19      164.30     67.84 o 
   0   3  14      198.00       66.22     45.44 o 
   1   3  14        1.04      -27.27     32.42 o 
   2   3  14      167.17      113.15     43.76 o 
  -9   4  14       80.27        8.30     41.53 o 
  -8   4  14      368.41      -15.75     61.89 o 
  -7   4  14      621.72       11.37     42.96 o 
  -6   4  14      494.01      531.72    137.62 o 
  -5   4  14      189.51       26.03     33.30 o 
  -4   4  14       54.79       20.06     26.09 o 
  -3   4  14       17.02        5.71     24.40 o 
  -2   4  14      284.46      206.74     77.48 o 
  -1   4  14      174.75      141.74     63.52 o 
   0   4  14      600.03      789.73     65.37 o 
   1   4  14      463.75      463.29    134.43 o 
   2   4  14      250.58      184.41     50.37 o 
  -8   5  14       57.88       -2.16     36.31 o 
  -7   5  14        7.01      -20.15     44.77 o 
  -6   5  14       57.82       13.03     41.95 o 
  -5   5  14      254.07      148.76     81.00 o 
  -4   5  14      432.66      484.52    147.53 o 
  -3   5  14      268.73      143.45     98.44 o 
  -2   5  14      287.67      405.36     97.98 o 
  -1   5  14       94.09       42.78     34.86 o 
   0   5  14       31.23        4.26     23.12 o 
   1   5  14       59.06       40.56     38.86 o 
   2   5  14      166.09       80.74     39.58 o 
  -8   6  14      224.70       54.80     45.95 o 
  -7   6  14      361.94      101.84    135.43 o 
  -6   6  14      245.64       87.97     87.66 o 
  -5   6  14      287.86      210.60    112.33 o 
  -4   6  14       11.89       26.56     25.39 o 
  -3   6  14        2.76        3.25     20.25 o 
  -2   6  14       69.34       32.90     32.22 o 
  -1   6  14       80.87       34.12     38.04 o 
   0   6  14      376.67      217.91    117.52 o 
   1   6  14      409.15      361.73    126.48 o 
   2   6  14      164.85      142.88     43.33 o 
  -8   7  14       78.13       20.36     42.77 o 
  -7   7  14       13.41        8.14     38.41 o 
  -6   7  14       45.34        6.68     48.37 o 
  -5   7  14       78.83       66.35     55.78 o 
  -4   7  14      275.30       95.37     71.81 o 
  -3   7  14      316.30      193.48    126.76 o 
  -2   7  14      493.40      409.37     96.59 o 
  -1   7  14      182.86      120.01     44.86 o 
   0   7  14        2.31       21.42     36.21 o 
   1   7  14       86.65       72.34     57.08 o 
  -7   8  14      280.15       91.84     69.69 o 
  -6   8  14      159.03       31.50     49.05 o 
  -5   8  14      157.25      160.17     92.16 o 
  -4   8  14        1.03        8.70     42.65 o 
  -3   8  14       75.61       49.48     31.61 o 
  -2   8  14      199.58      181.06     51.93 o 
  -1   8  14      410.67      156.05     82.04 o 
   0   8  14      514.21      447.42    172.67 o 
   1   8  14      503.09      302.65    153.57 o 
  -7   9  14        2.23       17.13     48.62 o 
  -6   9  14       31.78       13.23     36.71 o 
  -5   9  14       61.67       11.12     43.06 o 
  -4   9  14      184.26      131.93     77.36 o 
  -3   9  14      166.65       64.21     68.76 o 
  -2   9  14      320.94      259.64     94.01 o 
  -1   9  14      224.37      101.77     56.21 o 
   0   9  14       47.93       50.54     43.39 o 
  -6  10  14      153.50       41.83     48.33 o 
  -5  10  14      143.67       66.06     47.43 o 
  -4  10  14        6.80       42.31     44.67 o 
  -3  10  14        2.02       29.83     71.45 o 
  -2  10  14       22.21       28.21     25.73 o 
  -1  10  14      267.64      250.17    111.73 o 
  -4  11  14      358.88      235.52    130.54 o 
  -3  11  14      259.40      112.24     76.36 o 
  -2  11  14      150.36       27.58     54.57 o 
  -8   0  15       20.99      -21.64     96.56 o 
  -7   0  15        4.86       23.21    160.33 o 
  -6   0  15       29.96      -35.90    101.72 o 
  -5   0  15      283.32        0.63     35.69 o 
  -4   0  15      284.81        7.79     53.60 o 
  -3   0  15      522.16      228.45    252.30 o 
  -2   0  15      284.07       95.12    118.29 o 
  -1   0  15      107.84       46.78     54.78 o 
   0   0  15        5.80       17.16     42.16 o 
   1   0  15       15.77        2.67     44.37 o 
  -8   1  15       85.57        3.49     54.33 o 
  -7   1  15      220.32        7.40     61.19 o 
  -6   1  15      416.06        1.53     47.78 o 
  -5   1  15      127.31      -10.18     39.18 o 
  -4   1  15       84.20        5.35     39.89 o 
  -3   1  15        2.22        1.30     29.34 o 
  -2   1  15        2.22      -18.35     37.00 o 
  -1   1  15      175.37       53.87     44.00 o 
   0   1  15      333.91      193.24    100.98 o 
   1   1  15      319.41      451.40    101.70 o 
  -8   2  15       45.18        4.28     56.14 o 
  -7   2  15        7.83       22.07     69.32 o 
  -6   2  15        1.77       -6.43     43.95 o 
  -5   2  15      190.83      -27.92     57.43 o 
  -4   2  15      251.85      140.07     90.15 o 
  -3   2  15      337.85      201.56     87.26 o 
  -2   2  15      298.30      258.19    104.74 o 
  -1   2  15      247.02      110.06     76.24 o 
   0   2  15       99.58       49.81     37.04 o 
   1   2  15        0.01       59.31     37.60 o 
  -8   3  15      164.92       35.75     76.02 o 
  -7   3  15      341.11      -16.05     49.40 o 
  -6   3  15      340.04      -11.94     54.92 o 
  -5   3  15      152.71       30.26     34.47 o 
  -4   3  15      153.52       98.23     77.39 o 
  -3   3  15       20.02      -22.10     31.78 o 
  -2   3  15        7.85      -16.24     42.01 o 
  -1   3  15       82.79       62.76     51.40 o 
   0   3  15      282.57      166.33     90.37 o 
   1   3  15      273.43      213.20     62.60 o 
  -7   4  15       12.23       -3.88     38.56 o 
  -6   4  15        6.58        4.36     40.13 o 
  -5   4  15       72.38       24.11     44.78 o 
  -4   4  15      172.10       92.72     71.03 o 
  -3   4  15      231.59       87.14     69.68 o 
  -2   4  15      443.82      146.81    116.16 o 
  -1   4  15      366.86      156.89     98.34 o 
   0   4  15      166.23      122.72     56.27 o 
   1   4  15        0.26       11.12     58.75 o 
  -7   5  15      178.86        3.33     44.07 o 
  -6   5  15      109.81       17.68     67.57 o 
  -5   5  15      124.25       74.34     64.91 o 
  -4   5  15       48.98       -1.65     24.85 o 
  -3   5  15        8.27      -11.77     44.40 o 
  -2   5  15       15.41        4.30     38.77 o 
  -1   5  15       68.00       91.72     51.16 o 
   0   5  15      222.55      155.33     61.25 o 
  -6   6  15       36.01      -19.05     52.74 o 
  -5   6  15       92.87       79.36     72.14 o 
  -4   6  15      321.94      120.17    102.03 o 
  -3   6  15      459.41      283.81    169.28 o 
  -2   6  15      423.02      194.16    112.89 o 
  -1   6  15      119.95      156.82     77.89 o 
   0   6  15        1.48       -2.13     35.27 o 
  -6   7  15       95.70       55.97     57.97 o 
  -5   7  15      130.13       23.66     52.79 o 
  -4   7  15       20.78       57.90     68.24 o 
  -3   7  15        0.52      -23.32     28.50 o 
  -2   7  15       20.80        0.43     35.05 o 
  -1   7  15       77.82      117.20     50.87 o 
  -5   8  15       11.83      -17.03     49.57 o 
  -4   8  15      129.21      183.44     82.59 o 
  -3   8  15      239.58       92.37    113.64 o 
  -2   8  15      243.30      187.82     59.67 o 
  -6   0  16      284.98       -8.04    156.68 o 
  -5   0  16      104.70       11.53     59.27 o 
  -4   0  16       27.45       22.21     71.41 o 
  -3   0  16       18.87       15.56     61.64 o 
  -2   0  16        0.04       41.31     50.27 o 
  -6   1  16       43.50       -3.01     46.65 o 
  -5   1  16       44.38        8.65     49.75 o 
  -4   1  16       64.57        5.66     38.44 o 
  -3   1  16      105.77       43.84     46.50 o 
  -2   1  16      106.30       49.16     39.74 o 
  -5   2  16      143.86       59.93     63.09 o 
  -4   2  16      168.06      100.73     70.24 o 
  -3   2  16      113.10       81.65     50.78 o 
  -2   2  16        6.37      -14.87     40.31 o 
  -5   3  16       26.72      -20.62     31.99 o 
  -4   3  16       99.15       79.10     63.88 o 
  -3   3  16      278.94      302.54     95.62 o 
  -2   3  16      351.02      281.79    110.62 o 
  -4   4  16      133.24       29.92     34.92 o 
  -3   4  16       33.74       10.10     35.15 o 
                                                 
